# Supplementary material for: Structure and interactions of the endogenous human Commander complex
Source: Nat Struct Mol Biol. 2024 Mar 8;31(6):925–38. doi: 10.1038/s41594-024-01246-1 (PMC11189303; doi:10.1038/s41594-024-01246-1)
Supplement: Supplementary file 5 — High-confidence interactors of Commander complex components identified using AP–MS or BioID–MS. [file 41594_2024_1246_MOESM5_ESM.xlsx]

## Sheet: Sheet1
Method	Bait	Prey	PrimaryGeneNames	Protein.names	GeneNames	Length	Spec	SpecSum	AvgSpec	NumReplicates	ctrlCounts	AvgP	MaxP	TopoAvgP	TopoMaxP	SaintScore	BFDR
AP	CCDC22_C	Q9H2C2	ARV1	Protein ARV1 (hARV1)	ARV1 HT035	271	3|4|3	10	3.33	3	1|0|0|0|0|0|0|0|0|0|0|0|0|0|0	0.99	1	0.99	1	0.99	0
AP	CCDC22_C	Q08AD1	CAMSAP2	Calmodulin-regulated spectrin-associated protein 2 (Calmodulin-regulated spectrin-associated protein 1-like protein 1)	CAMSAP2 CAMSAP1L1 KIAA1078	1489	23|28|22	73	24.33	3	0|0|0|0|0|0|0|0|0|0|0|0|0|0|0	1	1	1	1	1	0
AP	CCDC22_C	Q96M89	CCDC138	Coiled-coil domain-containing protein 138	CCDC138	665	11|12|13	36	12	3	0|0|0|0|0|0|0|0|0|0|0|0|0|0|0	1	1	1	1	1	0
AP	CCDC22_C	O60826	CCDC22	Coiled-coil domain-containing protein 22	CCDC22 CXorf37 JM1	627	676|779|756	2211	737	3	0|0|0|0|0|0|0|0|0|0|0|0|0|0|0	1	1	1	1	1	0
AP	CCDC22_C	Q567U6	CCDC93	Coiled-coil domain-containing protein 93	CCDC93	631	101|120|103	324	108	3	0|0|0|0|0|0|0|0|0|0|0|0|0|0|0	1	1	1	1	1	0
AP	CCDC22_C	Q8N668	COMMD1	COMM domain-containing protein 1 (Protein Murr1)	COMMD1 C2orf5 MURR1	190	47|68|68	183	61	3	0|0|0|0|0|0|0|0|0|0|0|0|0|0|0	1	1	1	1	1	0
AP	CCDC22_C	Q9Y6G5	COMMD10	COMM domain-containing protein 10	COMMD10 HSPC305 PTD002	202	44|53|53	150	50	3	0|0|0|0|0|0|0|0|0|0|0|0|0|0|0	1	1	1	1	1	0
AP	CCDC22_C	Q86X83	COMMD2	COMM domain-containing protein 2	COMMD2 HSPC042 My004	199	38|62|46	146	48.67	3	0|0|0|0|0|0|0|0|0|0|0|0|0|0|0	1	1	1	1	1	0
AP	CCDC22_C	Q9UBI1	COMMD3	COMM domain-containing protein 3 (Protein Bup) (Protein PIL)	COMMD3 BUP C10orf8	195	58|83|73	214	71.33	3	0|0|0|1|0|0|0|0|0|0|0|0|0|0|0	1	1	1	1	1	0
AP	CCDC22_C	Q9H0A8	COMMD4	COMM domain-containing protein 4	COMMD4	199	56|58|55	169	56.33	3	0|0|0|0|0|0|0|0|0|0|0|0|0|0|0	1	1	1	1	1	0
AP	CCDC22_C	Q9GZQ3	COMMD5	COMM domain-containing protein 5 (Hypertension-related calcium-regulated gene protein) (HCaRG)	COMMD5 HT002	224	33|41|38	112	37.33	3	0|0|0|0|0|0|0|0|0|0|0|0|0|0|0	1	1	1	1	1	0
AP	CCDC22_C	Q7Z4G1	COMMD6	COMM domain-containing protein 6	COMMD6 MSTP076	85	33|34|33	100	33.33	3	0|0|0|0|0|0|0|0|0|0|0|0|0|0|0	1	1	1	1	1	0
AP	CCDC22_C	Q86VX2	COMMD7	COMM domain-containing protein 7	COMMD7 C20orf92	200	20|26|22	68	22.67	3	0|0|0|0|0|0|0|0|0|0|0|0|0|0|0	1	1	1	1	1	0
AP	CCDC22_C	Q9NX08	COMMD8	COMM domain-containing protein 8	COMMD8 MDS022	183	43|65|60	168	56	3	0|0|0|0|0|0|0|0|0|0|0|0|0|0|0	1	1	1	1	1	0
AP	CCDC22_C	Q9P000	COMMD9	COMM domain-containing protein 9	COMMD9 HSPC166	198	38|41|37	116	38.67	3	0|0|0|0|0|0|0|0|0|0|0|0|0|0|0	1	1	1	1	1	0
AP	CCDC22_C	Q8TCE6	DENND10	DENN domain-containing protein 10 (Protein FAM45A)	DENND10 FAM45A	357	67|89|80	236	78.67	3	0|0|0|0|0|0|0|0|1|0|0|0|0|0|0	1	1	1	1	1	0
AP	CCDC22_C	Q86YF9	DZIP1	Cilium assembly protein DZIP1 (DAZ-interacting protein 1/2) (DAZ-interacting zinc finger protein 1)	DZIP1 DZIP DZIP2 KIAA0996	867	5|5|3	13	4.33	3	0|0|0|0|0|0|0|0|0|0|0|0|0|0|0	1	1	1	1	1	0
AP	CCDC22_C	Q96A65	EXOC4	Exocyst complex component 4 (Exocyst complex component Sec8)	EXOC4 KIAA1699 SEC8 SEC8L1	974	34|26|27	87	29	3	0|0|0|0|0|2|0|0|0|0|0|0|0|0|0	1	1	1	1	1	0
AP	CCDC22_C	O00471	EXOC5	Exocyst complex component 5 (Exocyst complex component Sec10) (hSec10)	EXOC5 SEC10 SEC10L1	708	5|6|4	15	5	3	0|0|0|0|0|0|0|0|0|0|0|0|0|0|0	1	1	1	1	1	0
AP	CCDC22_C	Q8TAG9	EXOC6	Exocyst complex component 6 (Exocyst complex component Sec15A) (SEC15-like protein 1)	EXOC6 SEC15A SEC15L SEC15L1	804	2|3|4	9	3	3	0|0|0|0|0|0|0|0|0|0|0|0|0|0|0	0.98	1	0.98	1	0.98	0
AP	CCDC22_C	Q96CS2	HAUS1	HAUS augmin-like complex subunit 1 (Coiled-coil domain-containing protein 5) (Enhancer of invasion-cluster) (HEI-C)	HAUS1 CCDC5 HEIC	278	15|19|14	48	16	3	0|0|0|0|0|0|0|0|0|0|0|0|0|0|0	1	1	1	1	1	0
AP	CCDC22_C	Q9H6D7	HAUS4	HAUS augmin-like complex subunit 4	HAUS4 C14orf94	363	13|16|9	38	12.67	3	0|0|0|0|0|0|1|0|0|0|0|0|0|0|0	1	1	1	1	1	0
AP	CCDC22_C	O94927	HAUS5	HAUS augmin-like complex subunit 5	HAUS5 KIAA0841	633	34|31|37	102	34	3	1|1|0|1|4|3|0|0|0|0|0|0|0|2|1	1	1	1	1	1	0
AP	CCDC22_C	Q75QN2	INTS8	Integrator complex subunit 8 (Int8) (Protein kaonashi-1)	INTS8 C8orf52	995	4|7|8	19	6.33	3	0|0|0|0|0|0|0|0|0|0|0|0|0|0|0	1	1	1	1	1	0
AP	CCDC22_C	Q9NS87	KIF15	Kinesin-like protein KIF15 (Kinesin-like protein 2) (hKLP2) (Kinesin-like protein 7) (Serologically defined breast cancer antigen NY-BR-62)	KIF15 KLP2 KNSL7	1388	2|9|6	17	5.67	3	0|0|0|0|0|0|0|0|0|0|0|0|0|0|0	0.98	1	0.98	1	0.98	0
AP	CCDC22_C	Q8IUZ0	LRRC49	Leucine-rich repeat-containing protein 49 (Centriolar satellite-associated tubulin polyglutamylase complex regulator 2) (Tubulin polyglutamylase complex subunit 4) (PGs4)	LRRC49 CSTPP2	686	6|6|3	15	5	3	0|0|0|0|0|0|0|0|0|0|0|0|0|0|0	1	1	1	1	1	0
AP	CCDC22_C	Q9HD23	MRS2	Magnesium transporter MRS2 homolog, mitochondrial (MRS2-like protein)	MRS2 HPT MRS2L	443	2|3|5	10	3.33	3	0|0|0|0|0|0|0|0|0|0|0|0|0|0|0	0.98	1	0.98	1	0.98	0
AP	CCDC22_C	Q13614	MTMR2	Myotubularin-related protein 2 (Phosphatidylinositol-3,5-bisphosphate 3-phosphatase) (EC 3.1.3.95) (Phosphatidylinositol-3-phosphate phosphatase) (EC 3.1.3.64)	MTMR2 KIAA1073	643	31|60|52	143	47.67	3	0|0|0|0|0|0|0|0|0|0|0|0|0|0|0	1	1	1	1	1	0
AP	CCDC22_C	Q9HD67	MYO10	Unconventional myosin-X (Unconventional myosin-10)	MYO10 KIAA0799	2058	22|33|22	77	25.67	3	0|0|0|0|0|0|0|0|0|0|0|0|0|1|0	1	1	1	1	1	0
AP	CCDC22_C	Q9NXR1	NDE1	Nuclear distribution protein nudE homolog 1 (NudE)	NDE1 NUDE	335	7|9|10	26	8.67	3	0|0|0|0|0|0|1|1|1|1|1|2|1|1|0	1	1	1	1	1	0
AP	CCDC22_C	Q86UT6	NLRX1	NLR family member X1 (Caterpiller protein 11.3) (CLR11.3) (Nucleotide-binding oligomerization domain protein 5) (Nucleotide-binding oligomerization domain protein 9)	NLRX1 NOD5 NOD9	975	11|13|19	43	14.33	3	0|0|0|0|0|0|0|0|0|0|0|0|0|0|0	1	1	1	1	1	0
AP	CCDC22_C	P37198	NUP62	Nuclear pore glycoprotein p62 (62 kDa nucleoporin) (Nucleoporin Nup62)	NUP62	522	28|31|25	84	28	3	3|3|5|1|3|3|0|0|1|1|1|0|4|3|4	1	1	1	1	1	0
AP	CCDC22_C	O75665	OFD1	Centriole and centriolar satellite protein OFD1 (Oral-facial-digital syndrome 1 protein) (Protein 71-7A)	OFD1 CXorf5	1012	6|3|5	14	4.67	3	0|0|0|0|0|0|0|0|0|0|0|0|0|0|0	1	1	1	1	1	0
AP	CCDC22_C	Q15154	PCM1	Pericentriolar material 1 protein (PCM-1) (hPCM-1)	PCM1	2024	103|98|110	311	103.67	3	7|8|7|6|7|7|0|0|0|3|4|0|6|3|0	1	1	1	1	1	0
AP	CCDC22_C	P63098	PPP3R1	Calcineurin subunit B type 1 (Protein phosphatase 2B regulatory subunit 1) (Protein phosphatase 3 regulatory subunit B alpha isoform 1)	PPP3R1 CNA2 CNB	170	3|7|4	14	4.67	3	0|0|0|0|0|0|0|0|0|0|0|0|0|0|0	1	1	1	1	1	0
AP	CCDC22_C	Q4J6C6	PREPL	Prolyl endopeptidase-like (EC 3.4.21.-) (Prolylendopeptidase-like)	PREPL KIAA0436	727	3|3|5	11	3.67	3	0|0|0|0|0|0|0|0|0|0|0|0|0|0|0	0.99	1	0.99	1	0.99	0
AP	CCDC22_C	Q96R06	SPAG5	Sperm-associated antigen 5 (Astrin) (Deepest) (Mitotic spindle-associated protein p126) (MAP126)	SPAG5	1193	31|47|31	109	36.33	3	0|1|0|0|1|1|0|1|2|0|0|0|0|2|0	1	1	1	1	1	0
AP	CCDC22_C	Q6ZTW0	TPGS1	Tubulin polyglutamylase complex subunit 1 (PGs1)	TPGS1 C19orf20	290	8|16|11	35	11.67	3	3|3|3|1|7|5|0|0|0|0|0|0|0|0|0	0.91	0.99	0.91	0.99	0.91	0.01
AP	CCDC22_C	O00463	TRAF5	TNF receptor-associated factor 5 (RING finger protein 84)	TRAF5 RNF84	557	6|5|2	13	4.33	3	1|0|0|0|0|0|0|0|0|0|0|0|0|0|0	0.98	1	0.98	1	0.98	0
AP	CCDC22_C	P14373	TRIM27	Zinc finger protein RFP (EC 2.3.2.27) (RING finger protein 76) (RING-type E3 ubiquitin transferase TRIM27) (Ret finger protein) (Tripartite motif-containing protein 27)	TRIM27 RFP RNF76	513	9|18|12	39	13	3	0|0|0|0|0|0|0|0|0|0|0|0|0|0|0	1	1	1	1	1	0
AP	CCDC22_C	Q9H9C1	VIPAS39	Spermatogenesis-defective protein 39 homolog (hSPE-39) (VPS33B-interacting protein in apical-basolateral polarity regulator) (VPS33B-interacting protein in polarity and apical restriction)	VIPAS39 C14orf133 SPE39 VIPAR	493	12|13|12	37	12.33	3	0|0|0|0|0|0|0|0|0|0|0|0|0|0|0	1	1	1	1	1	0
AP	CCDC22_C	O14972	VPS26C	Vacuolar protein sorting-associated protein 26C (Down syndrome critical region protein 3) (Down syndrome critical region protein A)	VPS26C DCRA DSCR3 DSCRA	297	52|67|63	182	60.67	3	0|0|0|0|0|0|0|0|0|0|0|0|0|0|0	1	1	1	1	1	0
AP	CCDC22_C	Q9UBQ0	VPS29	Vacuolar protein sorting-associated protein 29 (hVPS29) (PEP11 homolog) (Vesicle protein sorting 29)	VPS29 DC15 DC7 MDS007	182	24|29|30	83	27.67	3	0|0|0|0|0|0|0|0|0|0|0|0|0|0|0	1	1	1	1	1	0
AP	CCDC22_C	Q96AX1	VPS33A	Vacuolar protein sorting-associated protein 33A (hVPS33A)	VPS33A	596	6|11|5	22	7.33	3	0|0|0|0|0|0|0|0|0|0|0|0|0|0|0	1	1	1	1	1	0
AP	CCDC22_C	Q9H267	VPS33B	Vacuolar protein sorting-associated protein 33B (hVPS33B)	VPS33B	617	8|9|10	27	9	3	0|0|0|0|0|0|0|0|0|0|0|0|0|0|0	1	1	1	1	1	0
AP	CCDC22_C	Q7Z3J2	VPS35L	VPS35 endosomal protein-sorting factor-like (Esophageal cancer-associated protein)	VPS35L C16orf62 101F10.2	963	153|202|166	521	173.67	3	0|0|0|0|0|1|0|0|0|0|0|0|0|0|0	1	1	1	1	1	0
AP	CCDC22_C	Q9NQA3	WASH6P	WAS protein family homolog 6 (Protein FAM39A)	WASH6P CXYorf1 FAM39A	447	3|9|5	17	5.67	3	0|1|0|0|0|0|0|0|0|0|0|0|0|1|0	0.99	1	0.99	1	0.99	0
AP	CCDC22_C	Q641Q2	WASHC2A	WASH complex subunit 2A	WASHC2A FAM21A FAM21B	1341	31|34|14	82	26.33	3	0|0|0|0|0|0|0|0|0|0|0|0|0|0|0|0|0|0|0|0|0|0|0|0|0|0	1	1	1	1	1	0
AP	CCDC22_C	O95229	ZWINT	ZW10 interactor (ZW10-interacting protein 1) (Zwint-1)	ZWINT	277	4|6|2	12	4	3	0|0|0|0|0|0|0|0|0|0|0|0|0|0|0	0.98	1	0.98	1	0.98	0
AP	CCDC22_N	Q08AD1	CAMSAP2	Calmodulin-regulated spectrin-associated protein 2 (Calmodulin-regulated spectrin-associated protein 1-like protein 1)	CAMSAP2 CAMSAP1L1 KIAA1078	1489	5|14|11	30	10	3	0|0|0|0|0|0|0|0|0|0|0|0|0|0|0	1	1	1	1	1	0
AP	CCDC22_N	O60826	CCDC22	Coiled-coil domain-containing protein 22	CCDC22 CXorf37 JM1	627	353|384|321	1058	352.67	3	0|0|0|0|0|0|0|0|0|0|0|0|0|0|0	1	1	1	1	1	0
AP	CCDC22_N	Q567U6	CCDC93	Coiled-coil domain-containing protein 93	CCDC93	631	117|120|98	335	111.67	3	0|0|0|0|0|0|0|0|0|0|0|0|0|0|0	1	1	1	1	1	0
AP	CCDC22_N	Q8N668	COMMD1	COMM domain-containing protein 1 (Protein Murr1)	COMMD1 C2orf5 MURR1	190	58|71|57	186	62	3	0|0|0|0|0|0|0|0|0|0|0|0|0|0|0	1	1	1	1	1	0
AP	CCDC22_N	Q9Y6G5	COMMD10	COMM domain-containing protein 10	COMMD10 HSPC305 PTD002	202	45|49|42	136	45.33	3	0|0|0|0|0|0|0|0|0|0|0|0|0|0|0	1	1	1	1	1	0
AP	CCDC22_N	Q86X83	COMMD2	COMM domain-containing protein 2	COMMD2 HSPC042 My004	199	53|63|52	168	56	3	0|0|0|0|0|0|0|0|0|0|0|0|0|0|0	1	1	1	1	1	0
AP	CCDC22_N	Q9UBI1	COMMD3	COMM domain-containing protein 3 (Protein Bup) (Protein PIL)	COMMD3 BUP C10orf8	195	67|81|72	220	73.33	3	0|0|0|1|0|0|0|0|0|0|0|0|0|0|0	1	1	1	1	1	0
AP	CCDC22_N	Q9H0A8	COMMD4	COMM domain-containing protein 4	COMMD4	199	61|70|65	196	65.33	3	0|0|0|0|0|0|0|0|0|0|0|0|0|0|0	1	1	1	1	1	0
AP	CCDC22_N	Q9GZQ3	COMMD5	COMM domain-containing protein 5 (Hypertension-related calcium-regulated gene protein) (HCaRG)	COMMD5 HT002	224	28|38|32	98	32.67	3	0|0|0|0|0|0|0|0|0|0|0|0|0|0|0	1	1	1	1	1	0
AP	CCDC22_N	Q7Z4G1	COMMD6	COMM domain-containing protein 6	COMMD6 MSTP076	85	26|33|37	96	32	3	0|0|0|0|0|0|0|0|0|0|0|0|0|0|0	1	1	1	1	1	0
AP	CCDC22_N	Q86VX2	COMMD7	COMM domain-containing protein 7	COMMD7 C20orf92	200	18|24|26	68	22.67	3	0|0|0|0|0|0|0|0|0|0|0|0|0|0|0	1	1	1	1	1	0
AP	CCDC22_N	Q9NX08	COMMD8	COMM domain-containing protein 8	COMMD8 MDS022	183	56|67|62	185	61.67	3	0|0|0|0|0|0|0|0|0|0|0|0|0|0|0	1	1	1	1	1	0
AP	CCDC22_N	Q9P000	COMMD9	COMM domain-containing protein 9	COMMD9 HSPC166	198	34|38|33	105	35	3	0|0|0|0|0|0|0|0|0|0|0|0|0|0|0	1	1	1	1	1	0
AP	CCDC22_N	Q8TCE6	DENND10	DENN domain-containing protein 10 (Protein FAM45A)	DENND10 FAM45A	357	74|76|77	227	75.67	3	0|0|0|0|0|0|0|0|1|0|0|0|0|0|0	1	1	1	1	1	0
AP	CCDC22_N	Q13614	MTMR2	Myotubularin-related protein 2 (Phosphatidylinositol-3,5-bisphosphate 3-phosphatase) (EC 3.1.3.95) (Phosphatidylinositol-3-phosphate phosphatase) (EC 3.1.3.64)	MTMR2 KIAA1073	643	35|49|35	119	39.67	3	0|0|0|0|0|0|0|0|0|0|0|0|0|0|0	1	1	1	1	1	0
AP	CCDC22_N	Q9HD67	MYO10	Unconventional myosin-X (Unconventional myosin-10)	MYO10 KIAA0799	2058	8|10|6	24	8	3	0|0|0|0|0|0|0|0|0|0|0|0|0|1|0	1	1	1	1	1	0
AP	CCDC22_N	Q15154	PCM1	Pericentriolar material 1 protein (PCM-1) (hPCM-1)	PCM1	2024	41|44|47	132	44	3	7|8|7|6|7|7|0|0|0|3|4|0|6|3|0	1	1	1	1	1	0
AP	CCDC22_N	O14972	VPS26C	Vacuolar protein sorting-associated protein 26C (Down syndrome critical region protein 3) (Down syndrome critical region protein A)	VPS26C DCRA DSCR3 DSCRA	297	63|65|60	188	62.67	3	0|0|0|0|0|0|0|0|0|0|0|0|0|0|0	1	1	1	1	1	0
AP	CCDC22_N	Q9UBQ0	VPS29	Vacuolar protein sorting-associated protein 29 (hVPS29) (PEP11 homolog) (Vesicle protein sorting 29)	VPS29 DC15 DC7 MDS007	182	31|23|20	74	24.67	3	0|0|0|0|0|0|0|0|0|0|0|0|0|0|0	1	1	1	1	1	0
AP	CCDC22_N	Q9H267	VPS33B	Vacuolar protein sorting-associated protein 33B (hVPS33B)	VPS33B	617	3|7|5	15	5	3	0|0|0|0|0|0|0|0|0|0|0|0|0|0|0	1	1	1	1	1	0
AP	CCDC22_N	Q7Z3J2	VPS35L	VPS35 endosomal protein-sorting factor-like (Esophageal cancer-associated protein)	VPS35L C16orf62 101F10.2	963	160|154|155	469	156.33	3	0|0|0|0|0|1|0|0|0|0|0|0|0|0|0	1	1	1	1	1	0
AP	CCDC22_N	Q9NQA3	WASH6P	WAS protein family homolog 6 (Protein FAM39A)	WASH6P CXYorf1 FAM39A	447	5|4|2	11	3.67	3	0|1|0|0|0|0|0|0|0|0|0|0|0|1|0	0.97	1	0.97	1	0.97	0.01
AP	CCDC93_C	O60826	CCDC22	Coiled-coil domain-containing protein 22	CCDC22 CXorf37 JM1	627	120|130|152	402	134	3	0|0|0|0|0|0|0|0|0|0|0|0|0|0|0	1	1	1	1	1	0
AP	CCDC93_C	Q567U6	CCDC93	Coiled-coil domain-containing protein 93	CCDC93	631	221|224|275	720	240	3	0|0|0|0|0|0|0|0|0|0|0|0|0|0|0	1	1	1	1	1	0
AP	CCDC93_C	Q8N668	COMMD1	COMM domain-containing protein 1 (Protein Murr1)	COMMD1 C2orf5 MURR1	190	30|26|55	111	37	3	0|0|0|0|0|0|0|0|0|0|0|0|0|0|0	1	1	1	1	1	0
AP	CCDC93_C	Q9Y6G5	COMMD10	COMM domain-containing protein 10	COMMD10 HSPC305 PTD002	202	35|40|52	127	42.33	3	0|0|0|0|0|0|0|0|0|0|0|0|0|0|0	1	1	1	1	1	0
AP	CCDC93_C	Q86X83	COMMD2	COMM domain-containing protein 2	COMMD2 HSPC042 My004	199	38|31|42	111	37	3	0|0|0|0|0|0|0|0|0|0|0|0|0|0|0	1	1	1	1	1	0
AP	CCDC93_C	Q9UBI1	COMMD3	COMM domain-containing protein 3 (Protein Bup) (Protein PIL)	COMMD3 BUP C10orf8	195	51|46|48	145	48.33	3	0|0|0|1|0|0|0|0|0|0|0|0|0|0|0	1	1	1	1	1	0
AP	CCDC93_C	Q9H0A8	COMMD4	COMM domain-containing protein 4	COMMD4	199	27|38|45	110	36.67	3	0|0|0|0|0|0|0|0|0|0|0|0|0|0|0	1	1	1	1	1	0
AP	CCDC93_C	Q9GZQ3	COMMD5	COMM domain-containing protein 5 (Hypertension-related calcium-regulated gene protein) (HCaRG)	COMMD5 HT002	224	21|22|33	76	25.33	3	0|0|0|0|0|0|0|0|0|0|0|0|0|0|0	1	1	1	1	1	0
AP	CCDC93_C	Q7Z4G1	COMMD6	COMM domain-containing protein 6	COMMD6 MSTP076	85	18|22|23	63	21	3	0|0|0|0|0|0|0|0|0|0|0|0|0|0|0	1	1	1	1	1	0
AP	CCDC93_C	Q86VX2	COMMD7	COMM domain-containing protein 7	COMMD7 C20orf92	200	19|18|25	62	20.67	3	0|0|0|0|0|0|0|0|0|0|0|0|0|0|0	1	1	1	1	1	0
AP	CCDC93_C	Q9NX08	COMMD8	COMM domain-containing protein 8	COMMD8 MDS022	183	25|28|48	101	33.67	3	0|0|0|0|0|0|0|0|0|0|0|0|0|0|0	1	1	1	1	1	0
AP	CCDC93_C	Q9P000	COMMD9	COMM domain-containing protein 9	COMMD9 HSPC166	198	26|27|34	87	29	3	0|0|0|0|0|0|0|0|0|0|0|0|0|0|0	1	1	1	1	1	0
AP	CCDC93_C	Q8TCE6	DENND10	DENN domain-containing protein 10 (Protein FAM45A)	DENND10 FAM45A	357	56|66|74	196	65.33	3	0|0|0|0|0|0|0|0|1|0|0|0|0|0|0	1	1	1	1	1	0
AP	CCDC93_C	Q13451	FKBP5	Peptidyl-prolyl cis-trans isomerase FKBP5 (PPIase FKBP5) (EC 5.2.1.8) (51 kDa FK506-binding protein) (51 kDa FKBP) (FKBP-51) (54 kDa progesterone receptor-associated immunophilin) (Androgen-regulated protein 6) (FF1 antigen) (FK506-binding protein 5) (FKBP-5) (FKBP54) (p54) (HSP90-binding immunophilin) (Rotamase)	FKBP5 AIG6 FKBP51	457	29|31|45	105	35	3	2|2|2|9|2|6|3|4|9|2|1|1|9|11|3	1	1	1	1	1	0
AP	CCDC93_C	Q96EK5	KIFBP	KIF-binding protein (KIF1-binding protein) (Kinesin family binding protein)	KIFBP KBP KIAA1279 KIF1BP	621	7|11|17	35	11.67	3	0|0|0|0|0|0|0|0|0|0|0|0|0|0|0	1	1	1	1	1	0
AP	CCDC93_C	Q7RTP6	MICAL3	[F-actin]-monooxygenase MICAL3 (EC 1.14.13.225) (Molecule interacting with CasL protein 3) (MICAL-3)	MICAL3 KIAA0819 KIAA1364	2002	26|36|35	97	32.33	3	0|0|0|0|0|0|0|0|0|0|0|0|0|0|0	1	1	1	1	1	0
AP	CCDC93_C	Q9HD67	MYO10	Unconventional myosin-X (Unconventional myosin-10)	MYO10 KIAA0799	2058	13|10|24	47	15.67	3	0|0|0|0|0|0|0|0|0|0|0|0|0|1|0	1	1	1	1	1	0
AP	CCDC93_C	Q15154	PCM1	Pericentriolar material 1 protein (PCM-1) (hPCM-1)	PCM1	2024	21|35|36	92	30.67	3	7|8|7|6|7|7|0|0|0|3|4|0|6|3|0	0.99	1	0.99	1	0.99	0
AP	CCDC93_C	O43164	PJA2	E3 ubiquitin-protein ligase Praja-2 (Praja2) (EC 2.3.2.27) (RING finger protein 131) (RING-type E3 ubiquitin transferase Praja-2)	PJA2 KIAA0438 RNF131	708	6|6|15	27	9	3	0|0|0|0|0|0|0|0|0|0|0|0|0|0|0	1	1	1	1	1	0
AP	CCDC93_C	O14972	VPS26C	Vacuolar protein sorting-associated protein 26C (Down syndrome critical region protein 3) (Down syndrome critical region protein A)	VPS26C DCRA DSCR3 DSCRA	297	47|52|54	153	51	3	0|0|0|0|0|0|0|0|0|0|0|0|0|0|0	1	1	1	1	1	0
AP	CCDC93_C	Q9UBQ0	VPS29	Vacuolar protein sorting-associated protein 29 (hVPS29) (PEP11 homolog) (Vesicle protein sorting 29)	VPS29 DC15 DC7 MDS007	182	29|27|29	85	28.33	3	0|0|0|0|0|0|0|0|0|0|0|0|0|0|0	1	1	1	1	1	0
AP	CCDC93_C	Q7Z3J2	VPS35L	VPS35 endosomal protein-sorting factor-like (Esophageal cancer-associated protein)	VPS35L C16orf62 101F10.2	963	122|130|166	418	139.33	3	0|0|0|0|0|1|0|0|0|0|0|0|0|0|0	1	1	1	1	1	0
AP	CCDC93_C	Q9NQA3	WASH6P	WAS protein family homolog 6 (Protein FAM39A)	WASH6P CXYorf1 FAM39A	447	3|5|4	12	4	3	0|1|0|0|0|0|0|0|0|0|0|0|0|1|0	0.99	1	0.99	1	0.99	0
AP	CCDC93_N	O60826	CCDC22	Coiled-coil domain-containing protein 22	CCDC22 CXorf37 JM1	627	153|159|128	440	146.67	3	0|0|0|0|0|0|0|0|0|0|0|0|0|0|0	1	1	1	1	1	0
AP	CCDC93_N	Q567U6	CCDC93	Coiled-coil domain-containing protein 93	CCDC93	631	260|243|264	767	255.67	3	0|0|0|0|0|0|0|0|0|0|0|0|0|0|0	1	1	1	1	1	0
AP	CCDC93_N	Q8N668	COMMD1	COMM domain-containing protein 1 (Protein Murr1)	COMMD1 C2orf5 MURR1	190	55|43|36	134	44.67	3	0|0|0|0|0|0|0|0|0|0|0|0|0|0|0	1	1	1	1	1	0
AP	CCDC93_N	Q9Y6G5	COMMD10	COMM domain-containing protein 10	COMMD10 HSPC305 PTD002	202	52|59|43	154	51.33	3	0|0|0|0|0|0|0|0|0|0|0|0|0|0|0	1	1	1	1	1	0
AP	CCDC93_N	Q86X83	COMMD2	COMM domain-containing protein 2	COMMD2 HSPC042 My004	199	41|37|32	110	36.67	3	0|0|0|0|0|0|0|0|0|0|0|0|0|0|0	1	1	1	1	1	0
AP	CCDC93_N	Q9UBI1	COMMD3	COMM domain-containing protein 3 (Protein Bup) (Protein PIL)	COMMD3 BUP C10orf8	195	51|51|33	135	45	3	0|0|0|1|0|0|0|0|0|0|0|0|0|0|0	1	1	1	1	1	0
AP	CCDC93_N	Q9H0A8	COMMD4	COMM domain-containing protein 4	COMMD4	199	45|43|34	122	40.67	3	0|0|0|0|0|0|0|0|0|0|0|0|0|0|0	1	1	1	1	1	0
AP	CCDC93_N	Q9GZQ3	COMMD5	COMM domain-containing protein 5 (Hypertension-related calcium-regulated gene protein) (HCaRG)	COMMD5 HT002	224	40|45|25	110	36.67	3	0|0|0|0|0|0|0|0|0|0|0|0|0|0|0	1	1	1	1	1	0
AP	CCDC93_N	Q7Z4G1	COMMD6	COMM domain-containing protein 6	COMMD6 MSTP076	85	22|24|21	67	22.33	3	0|0|0|0|0|0|0|0|0|0|0|0|0|0|0	1	1	1	1	1	0
AP	CCDC93_N	Q86VX2	COMMD7	COMM domain-containing protein 7	COMMD7 C20orf92	200	26|21|18	65	21.67	3	0|0|0|0|0|0|0|0|0|0|0|0|0|0|0	1	1	1	1	1	0
AP	CCDC93_N	Q9NX08	COMMD8	COMM domain-containing protein 8	COMMD8 MDS022	183	42|32|36	110	36.67	3	0|0|0|0|0|0|0|0|0|0|0|0|0|0|0	1	1	1	1	1	0
AP	CCDC93_N	Q9P000	COMMD9	COMM domain-containing protein 9	COMMD9 HSPC166	198	35|33|18	86	28.67	3	0|0|0|0|0|0|0|0|0|0|0|0|0|0|0	1	1	1	1	1	0
AP	CCDC93_N	Q8TCE6	DENND10	DENN domain-containing protein 10 (Protein FAM45A)	DENND10 FAM45A	357	85|84|78	247	82.33	3	0|0|0|0|0|0|0|0|1|0|0|0|0|0|0	1	1	1	1	1	0
AP	CCDC93_N	Q13451	FKBP5	Peptidyl-prolyl cis-trans isomerase FKBP5 (PPIase FKBP5) (EC 5.2.1.8) (51 kDa FK506-binding protein) (51 kDa FKBP) (FKBP-51) (54 kDa progesterone receptor-associated immunophilin) (Androgen-regulated protein 6) (FF1 antigen) (FK506-binding protein 5) (FKBP-5) (FKBP54) (p54) (HSP90-binding immunophilin) (Rotamase)	FKBP5 AIG6 FKBP51	457	57|57|50	164	54.67	3	2|2|2|9|2|6|3|4|9|2|1|1|9|11|3	1	1	1	1	1	0
AP	CCDC93_N	Q7RTP6	MICAL3	[F-actin]-monooxygenase MICAL3 (EC 1.14.13.225) (Molecule interacting with CasL protein 3) (MICAL-3)	MICAL3 KIAA0819 KIAA1364	2002	25|20|9	54	18	3	0|0|0|0|0|0|0|0|0|0|0|0|0|0|0	1	1	1	1	1	0
AP	CCDC93_N	O14972	VPS26C	Vacuolar protein sorting-associated protein 26C (Down syndrome critical region protein 3) (Down syndrome critical region protein A)	VPS26C DCRA DSCR3 DSCRA	297	66|69|51	186	62	3	0|0|0|0|0|0|0|0|0|0|0|0|0|0|0	1	1	1	1	1	0
AP	CCDC93_N	Q9UBQ0	VPS29	Vacuolar protein sorting-associated protein 29 (hVPS29) (PEP11 homolog) (Vesicle protein sorting 29)	VPS29 DC15 DC7 MDS007	182	31|29|18	78	26	3	0|0|0|0|0|0|0|0|0|0|0|0|0|0|0	1	1	1	1	1	0
AP	CCDC93_N	Q7Z3J2	VPS35L	VPS35 endosomal protein-sorting factor-like (Esophageal cancer-associated protein)	VPS35L C16orf62 101F10.2	963	165|173|86	424	141.33	3	0|0|0|0|0|1|0|0|0|0|0|0|0|0|0	1	1	1	1	1	0
AP	CCDC93_N	Q9NQA3	WASH6P	WAS protein family homolog 6 (Protein FAM39A)	WASH6P CXYorf1 FAM39A	447	4|6|3	13	4.33	3	0|1|0|0|0|0|0|0|0|0|0|0|0|1|0	0.99	1	0.99	1	0.99	0
AP	COMMD1	O60826	CCDC22	Coiled-coil domain-containing protein 22	CCDC22 CXorf37 JM1	627	79|81|88	248	82.67	3	0|0|0|0|0|0|0|0|0|0|0|0|0|0|0	1	1	1	1	1	0
AP	COMMD1	Q567U6	CCDC93	Coiled-coil domain-containing protein 93	CCDC93	631	67|70|64	201	67	3	0|0|0|0|0|0|0|0|0|0|0|0|0|0|0	1	1	1	1	1	0
AP	COMMD1	Q8N668	COMMD1	COMM domain-containing protein 1 (Protein Murr1)	COMMD1 C2orf5 MURR1	190	95|78|85	258	86	3	0|0|0|0|0|0|0|0|0|0|0|0|0|0|0	1	1	1	1	1	0
AP	COMMD1	Q9Y6G5	COMMD10	COMM domain-containing protein 10	COMMD10 HSPC305 PTD002	202	20|26|26	72	24	3	0|0|0|0|0|0|0|0|0|0|0|0|0|0|0	1	1	1	1	1	0
AP	COMMD1	Q86X83	COMMD2	COMM domain-containing protein 2	COMMD2 HSPC042 My004	199	30|22|27	79	26.33	3	0|0|0|0|0|0|0|0|0|0|0|0|0|0|0	1	1	1	1	1	0
AP	COMMD1	Q9UBI1	COMMD3	COMM domain-containing protein 3 (Protein Bup) (Protein PIL)	COMMD3 BUP C10orf8	195	36|38|34	108	36	3	0|0|0|1|0|0|0|0|0|0|0|0|0|0|0	1	1	1	1	1	0
AP	COMMD1	Q9H0A8	COMMD4	COMM domain-containing protein 4	COMMD4	199	58|56|50	164	54.67	3	0|0|0|0|0|0|0|0|0|0|0|0|0|0|0	1	1	1	1	1	0
AP	COMMD1	Q9GZQ3	COMMD5	COMM domain-containing protein 5 (Hypertension-related calcium-regulated gene protein) (HCaRG)	COMMD5 HT002	224	16|13|14	43	14.33	3	0|0|0|0|0|0|0|0|0|0|0|0|0|0|0	1	1	1	1	1	0
AP	COMMD1	Q7Z4G1	COMMD6	COMM domain-containing protein 6	COMMD6 MSTP076	85	53|45|43	141	47	3	0|0|0|0|0|0|0|0|0|0|0|0|0|0|0	1	1	1	1	1	0
AP	COMMD1	Q86VX2	COMMD7	COMM domain-containing protein 7	COMMD7 C20orf92	200	22|13|11	46	15.33	3	0|0|0|0|0|0|0|0|0|0|0|0|0|0|0	1	1	1	1	1	0
AP	COMMD1	Q9NX08	COMMD8	COMM domain-containing protein 8	COMMD8 MDS022	183	39|51|40	130	43.33	3	0|0|0|0|0|0|0|0|0|0|0|0|0|0|0	1	1	1	1	1	0
AP	COMMD1	Q9P000	COMMD9	COMM domain-containing protein 9	COMMD9 HSPC166	198	19|21|21	61	20.33	3	0|0|0|0|0|0|0|0|0|0|0|0|0|0|0	1	1	1	1	1	0
AP	COMMD1	Q8TCE6	DENND10	DENN domain-containing protein 10 (Protein FAM45A)	DENND10 FAM45A	357	28|33|31	92	30.67	3	0|0|0|0|0|0|0|0|1|0|0|0|0|0|0	1	1	1	1	1	0
AP	COMMD1	Q08554	DSC1	Desmocollin-1 (Cadherin family member 1) (Desmosomal glycoprotein 2/3) (DG2/DG3)	DSC1 CDHF1	894	4|2|9	15	5	3	0|0|0|0|0|0|0|0|0|0|0|0|0|0|0	0.98	1	0.98	1	0.98	0
AP	COMMD1	O75461	E2F6	Transcription factor E2F6 (E2F-6)	E2F6	281	16|17|18	51	17	3	0|0|0|0|0|0|0|0|0|0|0|0|0|0|0	1	1	1	1	1	0
AP	COMMD1	Q8IWA4	MFN1	Mitofusin-1 (EC 3.6.5.-) (Fzo homolog) (Transmembrane GTPase MFN1)	MFN1	741	2|6|3	11	3.67	3	0|0|0|0|0|0|0|0|0|0|0|0|0|0|0	0.98	1	0.98	1	0.98	0
AP	COMMD1	P31151	S100A7	Protein S100-A7 (Psoriasin) (S100 calcium-binding protein A7)	S100A7 PSOR1 S100A7C	101	5|4|7	16	5.33	3	0|0|0|0|1|0|0|0|0|0|1|0|0|0|9	0.83	0.9	0.83	0.9	0.83	0.02
AP	COMMD1	Q14186	TFDP1	Transcription factor Dp-1 (DRTF1-polypeptide 1) (DRTF1) (E2F dimerization partner 1)	TFDP1 DP1	410	15|17|16	48	16	3	0|0|0|0|0|0|0|0|0|1|0|0|0|0|0	1	1	1	1	1	0
AP	COMMD1	O14972	VPS26C	Vacuolar protein sorting-associated protein 26C (Down syndrome critical region protein 3) (Down syndrome critical region protein A)	VPS26C DCRA DSCR3 DSCRA	297	27|28|28	83	27.67	3	0|0|0|0|0|0|0|0|0|0|0|0|0|0|0	1	1	1	1	1	0
AP	COMMD1	Q9UBQ0	VPS29	Vacuolar protein sorting-associated protein 29 (hVPS29) (PEP11 homolog) (Vesicle protein sorting 29)	VPS29 DC15 DC7 MDS007	182	10|13|9	32	10.67	3	0|0|0|0|0|0|0|0|0|0|0|0|0|0|0	1	1	1	1	1	0
AP	COMMD1	Q7Z3J2	VPS35L	VPS35 endosomal protein-sorting factor-like (Esophageal cancer-associated protein)	VPS35L C16orf62 101F10.2	963	79|92|81	252	84	3	0|0|0|0|0|1|0|0|0|0|0|0|0|0|0	1	1	1	1	1	0
AP	COMMD10	O60826	CCDC22	Coiled-coil domain-containing protein 22	CCDC22 CXorf37 JM1	627	108|140|126	374	124.67	3	0|0|0|0|0|0|0|0|0|0|0|0|0|0|0	1	1	1	1	1	0
AP	COMMD10	Q567U6	CCDC93	Coiled-coil domain-containing protein 93	CCDC93	631	89|92|102	283	94.33	3	0|0|0|0|0|0|0|0|0|0|0|0|0|0|0	1	1	1	1	1	0
AP	COMMD10	Q8N668	COMMD1	COMM domain-containing protein 1 (Protein Murr1)	COMMD1 C2orf5 MURR1	190	34|39|43	116	38.67	3	0|0|0|0|0|0|0|0|0|0|0|0|0|0|0	1	1	1	1	1	0
AP	COMMD10	Q9Y6G5	COMMD10	COMM domain-containing protein 10	COMMD10 HSPC305 PTD002	202	102|115|115	332	110.67	3	0|0|0|0|0|0|0|0|0|0|0|0|0|0|0	1	1	1	1	1	0
AP	COMMD10	Q86X83	COMMD2	COMM domain-containing protein 2	COMMD2 HSPC042 My004	199	31|37|37	105	35	3	0|0|0|0|0|0|0|0|0|0|0|0|0|0|0	1	1	1	1	1	0
AP	COMMD10	Q9UBI1	COMMD3	COMM domain-containing protein 3 (Protein Bup) (Protein PIL)	COMMD3 BUP C10orf8	195	53|51|58	162	54	3	0|0|0|1|0|0|0|0|0|0|0|0|0|0|0	1	1	1	1	1	0
AP	COMMD10	Q9H0A8	COMMD4	COMM domain-containing protein 4	COMMD4	199	29|43|38	110	36.67	3	0|0|0|0|0|0|0|0|0|0|0|0|0|0|0	1	1	1	1	1	0
AP	COMMD10	Q9GZQ3	COMMD5	COMM domain-containing protein 5 (Hypertension-related calcium-regulated gene protein) (HCaRG)	COMMD5 HT002	224	10|30|33	73	24.33	3	0|0|0|0|0|0|0|0|0|0|0|0|0|0|0	1	1	1	1	1	0
AP	COMMD10	Q7Z4G1	COMMD6	COMM domain-containing protein 6	COMMD6 MSTP076	85	9|17|24	50	16.67	3	0|0|0|0|0|0|0|0|0|0|0|0|0|0|0	1	1	1	1	1	0
AP	COMMD10	Q86VX2	COMMD7	COMM domain-containing protein 7	COMMD7 C20orf92	200	30|31|33	94	31.33	3	0|0|0|0|0|0|0|0|0|0|0|0|0|0|0	1	1	1	1	1	0
AP	COMMD10	Q9NX08	COMMD8	COMM domain-containing protein 8	COMMD8 MDS022	183	34|23|25	82	27.33	3	0|0|0|0|0|0|0|0|0|0|0|0|0|0|0	1	1	1	1	1	0
AP	COMMD10	Q9P000	COMMD9	COMM domain-containing protein 9	COMMD9 HSPC166	198	38|34|30	102	34	3	0|0|0|0|0|0|0|0|0|0|0|0|0|0|0	1	1	1	1	1	0
AP	COMMD10	Q8TCE6	DENND10	DENN domain-containing protein 10 (Protein FAM45A)	DENND10 FAM45A	357	29|40|38	107	35.67	3	0|0|0|0|0|0|0|0|1|0|0|0|0|0|0	1	1	1	1	1	0
AP	COMMD10	Q5JWF2	GNAS	Guanine nucleotide-binding protein G(s) subunit alpha isoforms XLas (Adenylate cyclase-stimulating G alpha protein) (Extra large alphas protein) (XLalphas)	GNAS GNAS1	1037	7|6|11	24	8	3	0|0|0|0|0|0|0|0|0|0|0|0|0|0|0	1	1	1	1	1	0
AP	COMMD10	P06396	GSN	Gelsolin (AGEL) (Actin-depolymerizing factor) (ADF) (Brevin)	GSN	782	4|4|2	10	3.33	3	0|0|0|0|0|0|0|0|0|0|0|0|0|0|0	0.98	1	0.98	1	0.98	0
AP	COMMD10	P31151	S100A7	Protein S100-A7 (Psoriasin) (S100 calcium-binding protein A7)	S100A7 PSOR1 S100A7C	101	5|4|6	15	5	3	0|0|0|0|1|0|0|0|0|0|1|0|0|0|9	0.82	0.87	0.82	0.87	0.82	0.03
AP	COMMD10	O14972	VPS26C	Vacuolar protein sorting-associated protein 26C (Down syndrome critical region protein 3) (Down syndrome critical region protein A)	VPS26C DCRA DSCR3 DSCRA	297	54|60|53	167	55.67	3	0|0|0|0|0|0|0|0|0|0|0|0|0|0|0	1	1	1	1	1	0
AP	COMMD10	Q9UBQ0	VPS29	Vacuolar protein sorting-associated protein 29 (hVPS29) (PEP11 homolog) (Vesicle protein sorting 29)	VPS29 DC15 DC7 MDS007	182	19|23|14	56	18.67	3	0|0|0|0|0|0|0|0|0|0|0|0|0|0|0	1	1	1	1	1	0
AP	COMMD10	Q7Z3J2	VPS35L	VPS35 endosomal protein-sorting factor-like (Esophageal cancer-associated protein)	VPS35L C16orf62 101F10.2	963	125|143|118	386	128.67	3	0|0|0|0|0|1|0|0|0|0|0|0|0|0|0	1	1	1	1	1	0
AP	COMMD2	O60826	CCDC22	Coiled-coil domain-containing protein 22	CCDC22 CXorf37 JM1	627	122|126|114	362	120.67	3	0|0|0|0|0|0|0|0|0|0|0|0|0|0|0	1	1	1	1	1	0
AP	COMMD2	Q567U6	CCDC93	Coiled-coil domain-containing protein 93	CCDC93	631	93|105|94	292	97.33	3	0|0|0|0|0|0|0|0|0|0|0|0|0|0|0	1	1	1	1	1	0
AP	COMMD2	Q8N668	COMMD1	COMM domain-containing protein 1 (Protein Murr1)	COMMD1 C2orf5 MURR1	190	57|54|49	160	53.33	3	0|0|0|0|0|0|0|0|0|0|0|0|0|0|0	1	1	1	1	1	0
AP	COMMD2	Q9Y6G5	COMMD10	COMM domain-containing protein 10	COMMD10 HSPC305 PTD002	202	45|45|42	132	44	3	0|0|0|0|0|0|0|0|0|0|0|0|0|0|0	1	1	1	1	1	0
AP	COMMD2	Q86X83	COMMD2	COMM domain-containing protein 2	COMMD2 HSPC042 My004	199	59|59|69	187	62.33	3	0|0|0|0|0|0|0|0|0|0|0|0|0|0|0	1	1	1	1	1	0
AP	COMMD2	Q9UBI1	COMMD3	COMM domain-containing protein 3 (Protein Bup) (Protein PIL)	COMMD3 BUP C10orf8	195	49|60|53	162	54	3	0|0|0|1|0|0|0|0|0|0|0|0|0|0|0	1	1	1	1	1	0
AP	COMMD2	Q9H0A8	COMMD4	COMM domain-containing protein 4	COMMD4	199	43|48|38	129	43	3	0|0|0|0|0|0|0|0|0|0|0|0|0|0|0	1	1	1	1	1	0
AP	COMMD2	Q9GZQ3	COMMD5	COMM domain-containing protein 5 (Hypertension-related calcium-regulated gene protein) (HCaRG)	COMMD5 HT002	224	26|36|22	84	28	3	0|0|0|0|0|0|0|0|0|0|0|0|0|0|0	1	1	1	1	1	0
AP	COMMD2	Q7Z4G1	COMMD6	COMM domain-containing protein 6	COMMD6 MSTP076	85	24|23|24	71	23.67	3	0|0|0|0|0|0|0|0|0|0|0|0|0|0|0	1	1	1	1	1	0
AP	COMMD2	Q86VX2	COMMD7	COMM domain-containing protein 7	COMMD7 C20orf92	200	20|27|22	69	23	3	0|0|0|0|0|0|0|0|0|0|0|0|0|0|0	1	1	1	1	1	0
AP	COMMD2	Q9NX08	COMMD8	COMM domain-containing protein 8	COMMD8 MDS022	183	28|32|27	87	29	3	0|0|0|0|0|0|0|0|0|0|0|0|0|0|0	1	1	1	1	1	0
AP	COMMD2	Q9P000	COMMD9	COMM domain-containing protein 9	COMMD9 HSPC166	198	22|28|26	76	25.33	3	0|0|0|0|0|0|0|0|0|0|0|0|0|0|0	1	1	1	1	1	0
AP	COMMD2	Q8TCE6	DENND10	DENN domain-containing protein 10 (Protein FAM45A)	DENND10 FAM45A	357	46|59|45	150	50	3	0|0|0|0|0|0|0|0|1|0|0|0|0|0|0	1	1	1	1	1	0
AP	COMMD2	Q08554	DSC1	Desmocollin-1 (Cadherin family member 1) (Desmosomal glycoprotein 2/3) (DG2/DG3)	DSC1 CDHF1	894	3|7|10	20	6.67	3	0|0|0|0|0|0|0|0|0|0|0|0|0|0|0	1	1	1	1	1	0
AP	COMMD2	Q02413	DSG1	Desmoglein-1 (Cadherin family member 4) (Desmosomal glycoprotein 1) (DG1) (DGI) (Pemphigus foliaceus antigen)	DSG1 CDHF4	1049	8|8|12	28	9.33	3	1|0|1|0|0|0|0|0|0|0|0|0|1|0|0	1	1	1	1	1	0
AP	COMMD2	P31151	S100A7	Protein S100-A7 (Psoriasin) (S100 calcium-binding protein A7)	S100A7 PSOR1 S100A7C	101	5|9|11	25	8.33	3	0|0|0|0|1|0|0|0|0|0|1|0|0|0|9	0.91	0.96	0.91	0.96	0.91	0.01
AP	COMMD2	P05109	S100A8	Protein S100-A8 (Calgranulin-A) (Calprotectin L1L subunit) (Cystic fibrosis antigen) (CFAG) (Leukocyte L1 complex light chain) (Migration inhibitory factor-related protein 8) (MRP-8) (p8) (S100 calcium-binding protein A8) (Urinary stone protein band A)	S100A8 CAGA CFAG MRP8	93	5|3|4	12	4	3	1|0|0|1|0|0|0|0|0|0|0|0|0|0|4	0.85	0.92	0.85	0.92	0.85	0.02
AP	COMMD2	O14972	VPS26C	Vacuolar protein sorting-associated protein 26C (Down syndrome critical region protein 3) (Down syndrome critical region protein A)	VPS26C DCRA DSCR3 DSCRA	297	42|60|47	149	49.67	3	0|0|0|0|0|0|0|0|0|0|0|0|0|0|0	1	1	1	1	1	0
AP	COMMD2	Q9UBQ0	VPS29	Vacuolar protein sorting-associated protein 29 (hVPS29) (PEP11 homolog) (Vesicle protein sorting 29)	VPS29 DC15 DC7 MDS007	182	17|28|20	65	21.67	3	0|0|0|0|0|0|0|0|0|0|0|0|0|0|0	1	1	1	1	1	0
AP	COMMD2	Q7Z3J2	VPS35L	VPS35 endosomal protein-sorting factor-like (Esophageal cancer-associated protein)	VPS35L C16orf62 101F10.2	963	117|143|139	399	133	3	0|0|0|0|0|1|0|0|0|0|0|0|0|0|0	1	1	1	1	1	0
AP	COMMD3	O60826	CCDC22	Coiled-coil domain-containing protein 22	CCDC22 CXorf37 JM1	627	86|97|107	290	96.67	3	0|0|0|0|0|0|0|0|0|0|0|0|0|0|0	1	1	1	1	1	0
AP	COMMD3	Q567U6	CCDC93	Coiled-coil domain-containing protein 93	CCDC93	631	73|70|70	213	71	3	0|0|0|0|0|0|0|0|0|0|0|0|0|0|0	1	1	1	1	1	0
AP	COMMD3	Q8N668	COMMD1	COMM domain-containing protein 1 (Protein Murr1)	COMMD1 C2orf5 MURR1	190	46|60|48	154	51.33	3	0|0|0|0|0|0|0|0|0|0|0|0|0|0|0	1	1	1	1	1	0
AP	COMMD3	Q9Y6G5	COMMD10	COMM domain-containing protein 10	COMMD10 HSPC305 PTD002	202	23|32|25	80	26.67	3	0|0|0|0|0|0|0|0|0|0|0|0|0|0|0	1	1	1	1	1	0
AP	COMMD3	Q86X83	COMMD2	COMM domain-containing protein 2	COMMD2 HSPC042 My004	199	32|54|36	122	40.67	3	0|0|0|0|0|0|0|0|0|0|0|0|0|0|0	1	1	1	1	1	0
AP	COMMD3	Q9UBI1	COMMD3	COMM domain-containing protein 3 (Protein Bup) (Protein PIL)	COMMD3 BUP C10orf8	195	91|99|82	272	90.67	3	0|0|0|1|0|0|0|0|0|0|0|0|0|0|0	1	1	1	1	1	0
AP	COMMD3	Q9H0A8	COMMD4	COMM domain-containing protein 4	COMMD4	199	38|39|41	118	39.33	3	0|0|0|0|0|0|0|0|0|0|0|0|0|0|0	1	1	1	1	1	0
AP	COMMD3	Q9GZQ3	COMMD5	COMM domain-containing protein 5 (Hypertension-related calcium-regulated gene protein) (HCaRG)	COMMD5 HT002	224	5|15|8	28	9.33	3	0|0|0|0|0|0|0|0|0|0|0|0|0|0|0	1	1	1	1	1	0
AP	COMMD3	Q7Z4G1	COMMD6	COMM domain-containing protein 6	COMMD6 MSTP076	85	19|23|19	61	20.33	3	0|0|0|0|0|0|0|0|0|0|0|0|0|0|0	1	1	1	1	1	0
AP	COMMD3	Q86VX2	COMMD7	COMM domain-containing protein 7	COMMD7 C20orf92	200	17|22|16	55	18.33	3	0|0|0|0|0|0|0|0|0|0|0|0|0|0|0	1	1	1	1	1	0
AP	COMMD3	Q9NX08	COMMD8	COMM domain-containing protein 8	COMMD8 MDS022	183	27|42|35	104	34.67	3	0|0|0|0|0|0|0|0|0|0|0|0|0|0|0	1	1	1	1	1	0
AP	COMMD3	Q9P000	COMMD9	COMM domain-containing protein 9	COMMD9 HSPC166	198	19|21|17	57	19	3	0|0|0|0|0|0|0|0|0|0|0|0|0|0|0	1	1	1	1	1	0
AP	COMMD3	Q8TCE6	DENND10	DENN domain-containing protein 10 (Protein FAM45A)	DENND10 FAM45A	357	22|27|29	78	26	3	0|0|0|0|0|0|0|0|1|0|0|0|0|0|0	1	1	1	1	1	0
AP	COMMD3	Q5JWF2	GNAS	Guanine nucleotide-binding protein G(s) subunit alpha isoforms XLas (Adenylate cyclase-stimulating G alpha protein) (Extra large alphas protein) (XLalphas)	GNAS GNAS1	1037	10|15|11	36	12	3	0|0|0|0|0|0|0|0|0|0|0|0|0|0|0	1	1	1	1	1	0
AP	COMMD3	P06396	GSN	Gelsolin (AGEL) (Actin-depolymerizing factor) (ADF) (Brevin)	GSN	782	4|2|4	10	3.33	3	0|0|0|0|0|0|0|0|0|0|0|0|0|0|0	0.98	1	0.98	1	0.98	0
AP	COMMD3	P31151	S100A7	Protein S100-A7 (Psoriasin) (S100 calcium-binding protein A7)	S100A7 PSOR1 S100A7C	101	2|10|6	18	6	3	0|0|0|0|1|0|0|0|0|0|1|0|0|0|9	0.77	0.95	0.77	0.95	0.77	0.04
AP	COMMD3	O14972	VPS26C	Vacuolar protein sorting-associated protein 26C (Down syndrome critical region protein 3) (Down syndrome critical region protein A)	VPS26C DCRA DSCR3 DSCRA	297	33|39|29	101	33.67	3	0|0|0|0|0|0|0|0|0|0|0|0|0|0|0	1	1	1	1	1	0
AP	COMMD3	Q9UBQ0	VPS29	Vacuolar protein sorting-associated protein 29 (hVPS29) (PEP11 homolog) (Vesicle protein sorting 29)	VPS29 DC15 DC7 MDS007	182	8|14|15	37	12.33	3	0|0|0|0|0|0|0|0|0|0|0|0|0|0|0	1	1	1	1	1	0
AP	COMMD3	Q7Z3J2	VPS35L	VPS35 endosomal protein-sorting factor-like (Esophageal cancer-associated protein)	VPS35L C16orf62 101F10.2	963	48|83|66	197	65.67	3	0|0|0|0|0|1|0|0|0|0|0|0|0|0|0	1	1	1	1	1	0
AP	COMMD4	O60826	CCDC22	Coiled-coil domain-containing protein 22	CCDC22 CXorf37 JM1	627	34|40|31	105	35	3	0|0|0|0|0|0|0|0|0|0|0|0|0|0|0	1	1	1	1	1	0
AP	COMMD4	Q567U6	CCDC93	Coiled-coil domain-containing protein 93	CCDC93	631	37|45|31	113	37.67	3	0|0|0|0|0|0|0|0|0|0|0|0|0|0|0	1	1	1	1	1	0
AP	COMMD4	Q8N668	COMMD1	COMM domain-containing protein 1 (Protein Murr1)	COMMD1 C2orf5 MURR1	190	35|27|25	87	29	3	0|0|0|0|0|0|0|0|0|0|0|0|0|0|0	1	1	1	1	1	0
AP	COMMD4	Q9Y6G5	COMMD10	COMM domain-containing protein 10	COMMD10 HSPC305 PTD002	202	4|6|4	14	4.67	3	0|0|0|0|0|0|0|0|0|0|0|0|0|0|0	1	1	1	1	1	0
AP	COMMD4	Q9UBI1	COMMD3	COMM domain-containing protein 3 (Protein Bup) (Protein PIL)	COMMD3 BUP C10orf8	195	39|34|34	107	35.67	3	0|0|0|1|0|0|0|0|0|0|0|0|0|0|0	1	1	1	1	1	0
AP	COMMD4	Q9H0A8	COMMD4	COMM domain-containing protein 4	COMMD4	199	28|24|32	84	28	3	0|0|0|0|0|0|0|0|0|0|0|0|0|0|0	1	1	1	1	1	0
AP	COMMD4	Q9GZQ3	COMMD5	COMM domain-containing protein 5 (Hypertension-related calcium-regulated gene protein) (HCaRG)	COMMD5 HT002	224	2|4|3	9	3	3	0|0|0|0|0|0|0|0|0|0|0|0|0|0|0	0.99	1	0.99	1	0.99	0
AP	COMMD4	Q7Z4G1	COMMD6	COMM domain-containing protein 6	COMMD6 MSTP076	85	16|9|11	36	12	3	0|0|0|0|0|0|0|0|0|0|0|0|0|0|0	1	1	1	1	1	0
AP	COMMD4	Q86VX2	COMMD7	COMM domain-containing protein 7	COMMD7 C20orf92	200	8|7|5	20	6.67	3	0|0|0|0|0|0|0|0|0|0|0|0|0|0|0	1	1	1	1	1	0
AP	COMMD4	Q9NX08	COMMD8	COMM domain-containing protein 8	COMMD8 MDS022	183	18|13|21	52	17.33	3	0|0|0|0|0|0|0|0|0|0|0|0|0|0|0	1	1	1	1	1	0
AP	COMMD4	Q9P000	COMMD9	COMM domain-containing protein 9	COMMD9 HSPC166	198	9|8|6	23	7.67	3	0|0|0|0|0|0|0|0|0|0|0|0|0|0|0	1	1	1	1	1	0
AP	COMMD4	Q8TCE6	DENND10	DENN domain-containing protein 10 (Protein FAM45A)	DENND10 FAM45A	357	9|4|4	17	5.67	3	0|0|0|0|0|0|0|0|1|0|0|0|0|0|0	1	1	1	1	1	0
AP	COMMD4	Q69YQ0	SPECC1L	Cytospin-A (Renal carcinoma antigen NY-REN-22) (Sperm antigen with calponin homology and coiled-coil domains 1-like) (SPECC1-like protein)	SPECC1L CYTSA KIAA0376	1117	9|4|8	21	7	3	0|0|0|0|0|0|0|0|0|0|0|0|0|0|0	1	1	1	1	1	0
AP	COMMD4	O14972	VPS26C	Vacuolar protein sorting-associated protein 26C (Down syndrome critical region protein 3) (Down syndrome critical region protein A)	VPS26C DCRA DSCR3 DSCRA	297	8|6|6	20	6.67	3	0|0|0|0|0|0|0|0|0|0|0|0|0|0|0	1	1	1	1	1	0
AP	COMMD4	Q9UBQ0	VPS29	Vacuolar protein sorting-associated protein 29 (hVPS29) (PEP11 homolog) (Vesicle protein sorting 29)	VPS29 DC15 DC7 MDS007	182	4|5|3	12	4	3	0|0|0|0|0|0|0|0|0|0|0|0|0|0|0	1	1	1	1	1	0
AP	COMMD4	Q7Z3J2	VPS35L	VPS35 endosomal protein-sorting factor-like (Esophageal cancer-associated protein)	VPS35L C16orf62 101F10.2	963	14|15|12	41	13.67	3	0|0|0|0|0|1|0|0|0|0|0|0|0|0|0	1	1	1	1	1	0
AP	COMMD5	O60826	CCDC22	Coiled-coil domain-containing protein 22	CCDC22 CXorf37 JM1	627	118|147|108	373	124.33	3	0|0|0|0|0|0|0|0|0|0|0|0|0|0|0	1	1	1	1	1	0
AP	COMMD5	Q567U6	CCDC93	Coiled-coil domain-containing protein 93	CCDC93	631	95|104|91	290	96.67	3	0|0|0|0|0|0|0|0|0|0|0|0|0|0|0	1	1	1	1	1	0
AP	COMMD5	Q8N668	COMMD1	COMM domain-containing protein 1 (Protein Murr1)	COMMD1 C2orf5 MURR1	190	44|52|24	120	40	3	0|0|0|0|0|0|0|0|0|0|0|0|0|0|0	1	1	1	1	1	0
AP	COMMD5	Q9Y6G5	COMMD10	COMM domain-containing protein 10	COMMD10 HSPC305 PTD002	202	41|53|34	128	42.67	3	0|0|0|0|0|0|0|0|0|0|0|0|0|0|0	1	1	1	1	1	0
AP	COMMD5	Q86X83	COMMD2	COMM domain-containing protein 2	COMMD2 HSPC042 My004	199	24|35|14	73	24.33	3	0|0|0|0|0|0|0|0|0|0|0|0|0|0|0	1	1	1	1	1	0
AP	COMMD5	Q9UBI1	COMMD3	COMM domain-containing protein 3 (Protein Bup) (Protein PIL)	COMMD3 BUP C10orf8	195	60|59|46	165	55	3	0|0|0|1|0|0|0|0|0|0|0|0|0|0|0	1	1	1	1	1	0
AP	COMMD5	Q9H0A8	COMMD4	COMM domain-containing protein 4	COMMD4	199	29|30|20	79	26.33	3	0|0|0|0|0|0|0|0|0|0|0|0|0|0|0	1	1	1	1	1	0
AP	COMMD5	Q9GZQ3	COMMD5	COMM domain-containing protein 5 (Hypertension-related calcium-regulated gene protein) (HCaRG)	COMMD5 HT002	224	48|49|27	124	41.33	3	0|0|0|0|0|0|0|0|0|0|0|0|0|0|0	1	1	1	1	1	0
AP	COMMD5	Q7Z4G1	COMMD6	COMM domain-containing protein 6	COMMD6 MSTP076	85	19|22|14	55	18.33	3	0|0|0|0|0|0|0|0|0|0|0|0|0|0|0	1	1	1	1	1	0
AP	COMMD5	Q86VX2	COMMD7	COMM domain-containing protein 7	COMMD7 C20orf92	200	28|29|15	72	24	3	0|0|0|0|0|0|0|0|0|0|0|0|0|0|0	1	1	1	1	1	0
AP	COMMD5	Q9NX08	COMMD8	COMM domain-containing protein 8	COMMD8 MDS022	183	20|29|16	65	21.67	3	0|0|0|0|0|0|0|0|0|0|0|0|0|0|0	1	1	1	1	1	0
AP	COMMD5	Q9P000	COMMD9	COMM domain-containing protein 9	COMMD9 HSPC166	198	21|27|24	72	24	3	0|0|0|0|0|0|0|0|0|0|0|0|0|0|0	1	1	1	1	1	0
AP	COMMD5	Q8TCE6	DENND10	DENN domain-containing protein 10 (Protein FAM45A)	DENND10 FAM45A	357	44|45|30	119	39.67	3	0|0|0|0|0|0|0|0|1|0|0|0|0|0|0	1	1	1	1	1	0
AP	COMMD5	Q5JWF2	GNAS	Guanine nucleotide-binding protein G(s) subunit alpha isoforms XLas (Adenylate cyclase-stimulating G alpha protein) (Extra large alphas protein) (XLalphas)	GNAS GNAS1	1037	11|15|9	35	11.67	3	0|0|0|0|0|0|0|0|0|0|0|0|0|0|0	1	1	1	1	1	0
AP	COMMD5	O43795	MYO1B	Unconventional myosin-Ib (MYH-1c) (Myosin I alpha) (MMI-alpha) (MMIa)	MYO1B	1136	59|67|62	188	62.67	3	3|2|2|1|1|2|1|0|0|4|2|2|0|0|1	1	1	1	1	1	0
AP	COMMD5	Q9UM54	MYO6	Unconventional myosin-VI (Unconventional myosin-6)	MYO6 KIAA0389	1294	79|73|55	207	69	3	5|4|3|3|4|2|1|0|0|1|2|0|10|7|15	1	1	1	1	1	0
AP	COMMD5	P31151	S100A7	Protein S100-A7 (Psoriasin) (S100 calcium-binding protein A7)	S100A7 PSOR1 S100A7C	101	9|8|4	21	7	3	0|0|0|0|1|0|0|0|0|0|1|0|0|0|9	0.88	0.94	0.88	0.94	0.88	0.02
AP	COMMD5	P05109	S100A8	Protein S100-A8 (Calgranulin-A) (Calprotectin L1L subunit) (Cystic fibrosis antigen) (CFAG) (Leukocyte L1 complex light chain) (Migration inhibitory factor-related protein 8) (MRP-8) (p8) (S100 calcium-binding protein A8) (Urinary stone protein band A)	S100A8 CAGA CFAG MRP8	93	5|7|6	18	6	3	1|0|0|1|0|0|0|0|0|0|0|0|0|0|4	0.95	0.97	0.95	0.97	0.95	0.01
AP	COMMD5	O14972	VPS26C	Vacuolar protein sorting-associated protein 26C (Down syndrome critical region protein 3) (Down syndrome critical region protein A)	VPS26C DCRA DSCR3 DSCRA	297	50|42|31	123	41	3	0|0|0|0|0|0|0|0|0|0|0|0|0|0|0	1	1	1	1	1	0
AP	COMMD5	Q9UBQ0	VPS29	Vacuolar protein sorting-associated protein 29 (hVPS29) (PEP11 homolog) (Vesicle protein sorting 29)	VPS29 DC15 DC7 MDS007	182	15|19|21	55	18.33	3	0|0|0|0|0|0|0|0|0|0|0|0|0|0|0	1	1	1	1	1	0
AP	COMMD5	Q7Z3J2	VPS35L	VPS35 endosomal protein-sorting factor-like (Esophageal cancer-associated protein)	VPS35L C16orf62 101F10.2	963	102|131|83	316	105.33	3	0|0|0|0|0|1|0|0|0|0|0|0|0|0|0	1	1	1	1	1	0
AP	COMMD6	O60826	CCDC22	Coiled-coil domain-containing protein 22	CCDC22 CXorf37 JM1	627	128|112|89	329	109.67	3	0|0|0|0|0|0|0|0|0|0|0|0|0|0|0	1	1	1	1	1	0
AP	COMMD6	Q567U6	CCDC93	Coiled-coil domain-containing protein 93	CCDC93	631	103|79|71	253	84.33	3	0|0|0|0|0|0|0|0|0|0|0|0|0|0|0	1	1	1	1	1	0
AP	COMMD6	Q8N668	COMMD1	COMM domain-containing protein 1 (Protein Murr1)	COMMD1 C2orf5 MURR1	190	62|60|32	154	51.33	3	0|0|0|0|0|0|0|0|0|0|0|0|0|0|0	1	1	1	1	1	0
AP	COMMD6	Q9Y6G5	COMMD10	COMM domain-containing protein 10	COMMD10 HSPC305 PTD002	202	41|34|22	97	32.33	3	0|0|0|0|0|0|0|0|0|0|0|0|0|0|0	1	1	1	1	1	0
AP	COMMD6	Q86X83	COMMD2	COMM domain-containing protein 2	COMMD2 HSPC042 My004	199	44|34|22	100	33.33	3	0|0|0|0|0|0|0|0|0|0|0|0|0|0|0	1	1	1	1	1	0
AP	COMMD6	Q9UBI1	COMMD3	COMM domain-containing protein 3 (Protein Bup) (Protein PIL)	COMMD3 BUP C10orf8	195	46|49|41	136	45.33	3	0|0|0|1|0|0|0|0|0|0|0|0|0|0|0	1	1	1	1	1	0
AP	COMMD6	Q9H0A8	COMMD4	COMM domain-containing protein 4	COMMD4	199	60|59|32	151	50.33	3	0|0|0|0|0|0|0|0|0|0|0|0|0|0|0	1	1	1	1	1	0
AP	COMMD6	Q9GZQ3	COMMD5	COMM domain-containing protein 5 (Hypertension-related calcium-regulated gene protein) (HCaRG)	COMMD5 HT002	224	30|24|16	70	23.33	3	0|0|0|0|0|0|0|0|0|0|0|0|0|0|0	1	1	1	1	1	0
AP	COMMD6	Q7Z4G1	COMMD6	COMM domain-containing protein 6	COMMD6 MSTP076	85	76|54|29	159	53	3	0|0|0|0|0|0|0|0|0|0|0|0|0|0|0	1	1	1	1	1	0
AP	COMMD6	Q86VX2	COMMD7	COMM domain-containing protein 7	COMMD7 C20orf92	200	28|25|17	70	23.33	3	0|0|0|0|0|0|0|0|0|0|0|0|0|0|0	1	1	1	1	1	0
AP	COMMD6	Q9NX08	COMMD8	COMM domain-containing protein 8	COMMD8 MDS022	183	51|46|30	127	42.33	3	0|0|0|0|0|0|0|0|0|0|0|0|0|0|0	1	1	1	1	1	0
AP	COMMD6	Q9P000	COMMD9	COMM domain-containing protein 9	COMMD9 HSPC166	198	37|31|16	84	28	3	0|0|0|0|0|0|0|0|0|0|0|0|0|0|0	1	1	1	1	1	0
AP	COMMD6	Q8TCE6	DENND10	DENN domain-containing protein 10 (Protein FAM45A)	DENND10 FAM45A	357	60|48|24	132	44	3	0|0|0|0|0|0|0|0|1|0|0|0|0|0|0	1	1	1	1	1	0
AP	COMMD6	Q08554	DSC1	Desmocollin-1 (Cadherin family member 1) (Desmosomal glycoprotein 2/3) (DG2/DG3)	DSC1 CDHF1	894	2|2|19	23	7.67	3	0|0|0|0|0|0|0|0|0|0|0|0|0|0|0	0.96	1	0.96	1	0.96	0.01
AP	COMMD6	Q02413	DSG1	Desmoglein-1 (Cadherin family member 4) (Desmosomal glycoprotein 1) (DG1) (DGI) (Pemphigus foliaceus antigen)	DSG1 CDHF4	1049	2|8|26	36	12	3	1|0|1|0|0|0|0|0|0|0|0|0|1|0|0	0.93	1	0.93	1	0.93	0.01
AP	COMMD6	P15924	DSP	Desmoplakin (DP) (250/210 kDa paraneoplastic pemphigus antigen)	DSP	2871	21|34|89	144	48	3	8|2|1|3|1|2|0|0|2|3|3|4|6|7|19	0.96	1	0.96	1	0.96	0.01
AP	COMMD6	P05109	S100A8	Protein S100-A8 (Calgranulin-A) (Calprotectin L1L subunit) (Cystic fibrosis antigen) (CFAG) (Leukocyte L1 complex light chain) (Migration inhibitory factor-related protein 8) (MRP-8) (p8) (S100 calcium-binding protein A8) (Urinary stone protein band A)	S100A8 CAGA CFAG MRP8	93	3|5|3	11	3.67	3	1|0|0|1|0|0|0|0|0|0|0|0|0|0|4	0.81	0.92	0.81	0.92	0.81	0.03
AP	COMMD6	O14972	VPS26C	Vacuolar protein sorting-associated protein 26C (Down syndrome critical region protein 3) (Down syndrome critical region protein A)	VPS26C DCRA DSCR3 DSCRA	297	54|43|30	127	42.33	3	0|0|0|0|0|0|0|0|0|0|0|0|0|0|0	1	1	1	1	1	0
AP	COMMD6	Q9UBQ0	VPS29	Vacuolar protein sorting-associated protein 29 (hVPS29) (PEP11 homolog) (Vesicle protein sorting 29)	VPS29 DC15 DC7 MDS007	182	21|19|15	55	18.33	3	0|0|0|0|0|0|0|0|0|0|0|0|0|0|0	1	1	1	1	1	0
AP	COMMD6	Q7Z3J2	VPS35L	VPS35 endosomal protein-sorting factor-like (Esophageal cancer-associated protein)	VPS35L C16orf62 101F10.2	963	157|135|97	389	129.67	3	0|0|0|0|0|1|0|0|0|0|0|0|0|0|0	1	1	1	1	1	0
AP	COMMD8	Q92688	ANP32B	Acidic leucine-rich nuclear phosphoprotein 32 family member B (Acidic protein rich in leucines) (Putative HLA-DR-associated protein I-2) (PHAPI2) (Silver-stainable protein SSP29)	ANP32B APRIL PHAPI2	251	14|11|14	39	13	3	3|3|3|1|1|1|3|2|2|1|2|3|1|3|3	1	1	1	1	1	0
AP	COMMD8	O60826	CCDC22	Coiled-coil domain-containing protein 22	CCDC22 CXorf37 JM1	627	124|102|96	322	107.33	3	0|0|0|0|0|0|0|0|0|0|0|0|0|0|0	1	1	1	1	1	0
AP	COMMD8	Q567U6	CCDC93	Coiled-coil domain-containing protein 93	CCDC93	631	81|55|50	186	62	3	0|0|0|0|0|0|0|0|0|0|0|0|0|0|0	1	1	1	1	1	0
AP	COMMD8	Q8N668	COMMD1	COMM domain-containing protein 1 (Protein Murr1)	COMMD1 C2orf5 MURR1	190	64|41|48	153	51	3	0|0|0|0|0|0|0|0|0|0|0|0|0|0|0	1	1	1	1	1	0
AP	COMMD8	Q9Y6G5	COMMD10	COMM domain-containing protein 10	COMMD10 HSPC305 PTD002	202	37|22|23	82	27.33	3	0|0|0|0|0|0|0|0|0|0|0|0|0|0|0	1	1	1	1	1	0
AP	COMMD8	Q86X83	COMMD2	COMM domain-containing protein 2	COMMD2 HSPC042 My004	199	47|18|36	101	33.67	3	0|0|0|0|0|0|0|0|0|0|0|0|0|0|0	1	1	1	1	1	0
AP	COMMD8	Q9UBI1	COMMD3	COMM domain-containing protein 3 (Protein Bup) (Protein PIL)	COMMD3 BUP C10orf8	195	45|44|30	119	39.67	3	0|0|0|1|0|0|0|0|0|0|0|0|0|0|0	1	1	1	1	1	0
AP	COMMD8	Q9H0A8	COMMD4	COMM domain-containing protein 4	COMMD4	199	68|42|51	161	53.67	3	0|0|0|0|0|0|0|0|0|0|0|0|0|0|0	1	1	1	1	1	0
AP	COMMD8	Q9GZQ3	COMMD5	COMM domain-containing protein 5 (Hypertension-related calcium-regulated gene protein) (HCaRG)	COMMD5 HT002	224	25|10|18	53	17.67	3	0|0|0|0|0|0|0|0|0|0|0|0|0|0|0	1	1	1	1	1	0
AP	COMMD8	Q7Z4G1	COMMD6	COMM domain-containing protein 6	COMMD6 MSTP076	85	30|21|22	73	24.33	3	0|0|0|0|0|0|0|0|0|0|0|0|0|0|0	1	1	1	1	1	0
AP	COMMD8	Q86VX2	COMMD7	COMM domain-containing protein 7	COMMD7 C20orf92	200	16|14|10	40	13.33	3	0|0|0|0|0|0|0|0|0|0|0|0|0|0|0	1	1	1	1	1	0
AP	COMMD8	Q9NX08	COMMD8	COMM domain-containing protein 8	COMMD8 MDS022	183	153|76|88	317	105.67	3	0|0|0|0|0|0|0|0|0|0|0|0|0|0|0	1	1	1	1	1	0
AP	COMMD8	Q9P000	COMMD9	COMM domain-containing protein 9	COMMD9 HSPC166	198	24|21|19	64	21.33	3	0|0|0|0|0|0|0|0|0|0|0|0|0|0|0	1	1	1	1	1	0
AP	COMMD8	Q6PD62	CTR9	RNA polymerase-associated protein CTR9 homolog (SH2 domain-binding protein 1)	CTR9 KIAA0155 SH2BP1	1173	19|13|11	43	14.33	3	3|1|1|1|2|4|5|1|3|2|3|1|8|5|0	0.96	1	0.96	1	0.96	0.01
AP	COMMD8	Q8TCE6	DENND10	DENN domain-containing protein 10 (Protein FAM45A)	DENND10 FAM45A	357	56|34|39	129	43	3	0|0|0|0|0|0|0|0|1|0|0|0|0|0|0	1	1	1	1	1	0
AP	COMMD8	Q9HC35	EML4	Echinoderm microtubule-associated protein-like 4 (EMAP-4) (Restrictedly overexpressed proliferation-associated protein) (Ropp 120)	EML4 C2orf2 EMAPL4	981	17|6|8	31	10.33	3	1|0|0|0|0|1|0|0|0|0|2|0|5|9|1	0.84	0.98	0.84	0.98	0.84	0.02
AP	COMMD8	O14972	VPS26C	Vacuolar protein sorting-associated protein 26C (Down syndrome critical region protein 3) (Down syndrome critical region protein A)	VPS26C DCRA DSCR3 DSCRA	297	47|37|33	117	39	3	0|0|0|0|0|0|0|0|0|0|0|0|0|0|0	1	1	1	1	1	0
AP	COMMD8	Q9UBQ0	VPS29	Vacuolar protein sorting-associated protein 29 (hVPS29) (PEP11 homolog) (Vesicle protein sorting 29)	VPS29 DC15 DC7 MDS007	182	23|22|23	68	22.67	3	0|0|0|0|0|0|0|0|0|0|0|0|0|0|0	1	1	1	1	1	0
AP	COMMD8	Q7Z3J2	VPS35L	VPS35 endosomal protein-sorting factor-like (Esophageal cancer-associated protein)	VPS35L C16orf62 101F10.2	963	115|89|109	313	104.33	3	0|0|0|0|0|1|0|0|0|0|0|0|0|0|0	1	1	1	1	1	0
AP	COMMD9	O60826	CCDC22	Coiled-coil domain-containing protein 22	CCDC22 CXorf37 JM1	627	123|153|156	432	144	3	0|0|0|0|0|0|0|0|0|0|0|0|0|0|0	1	1	1	1	1	0
AP	COMMD9	Q567U6	CCDC93	Coiled-coil domain-containing protein 93	CCDC93	631	86|110|111	307	102.33	3	0|0|0|0|0|0|0|0|0|0|0|0|0|0|0	1	1	1	1	1	0
AP	COMMD9	Q8N668	COMMD1	COMM domain-containing protein 1 (Protein Murr1)	COMMD1 C2orf5 MURR1	190	36|49|61	146	48.67	3	0|0|0|0|0|0|0|0|0|0|0|0|0|0|0	1	1	1	1	1	0
AP	COMMD9	Q9Y6G5	COMMD10	COMM domain-containing protein 10	COMMD10 HSPC305 PTD002	202	57|67|87	211	70.33	3	0|0|0|0|0|0|0|0|0|0|0|0|0|0|0	1	1	1	1	1	0
AP	COMMD9	Q86X83	COMMD2	COMM domain-containing protein 2	COMMD2 HSPC042 My004	199	24|38|39	101	33.67	3	0|0|0|0|0|0|0|0|0|0|0|0|0|0|0	1	1	1	1	1	0
AP	COMMD9	Q9UBI1	COMMD3	COMM domain-containing protein 3 (Protein Bup) (Protein PIL)	COMMD3 BUP C10orf8	195	39|63|60	162	54	3	0|0|0|1|0|0|0|0|0|0|0|0|0|0|0	1	1	1	1	1	0
AP	COMMD9	Q9H0A8	COMMD4	COMM domain-containing protein 4	COMMD4	199	29|43|32	104	34.67	3	0|0|0|0|0|0|0|0|0|0|0|0|0|0|0	1	1	1	1	1	0
AP	COMMD9	Q9GZQ3	COMMD5	COMM domain-containing protein 5 (Hypertension-related calcium-regulated gene protein) (HCaRG)	COMMD5 HT002	224	27|37|35	99	33	3	0|0|0|0|0|0|0|0|0|0|0|0|0|0|0	1	1	1	1	1	0
AP	COMMD9	Q7Z4G1	COMMD6	COMM domain-containing protein 6	COMMD6 MSTP076	85	19|29|15	63	21	3	0|0|0|0|0|0|0|0|0|0|0|0|0|0|0	1	1	1	1	1	0
AP	COMMD9	Q86VX2	COMMD7	COMM domain-containing protein 7	COMMD7 C20orf92	200	22|45|40	107	35.67	3	0|0|0|0|0|0|0|0|0|0|0|0|0|0|0	1	1	1	1	1	0
AP	COMMD9	Q9NX08	COMMD8	COMM domain-containing protein 8	COMMD8 MDS022	183	27|35|29	91	30.33	3	0|0|0|0|0|0|0|0|0|0|0|0|0|0|0	1	1	1	1	1	0
AP	COMMD9	Q9P000	COMMD9	COMM domain-containing protein 9	COMMD9 HSPC166	198	71|119|110	300	100	3	0|0|0|0|0|0|0|0|0|0|0|0|0|0|0	1	1	1	1	1	0
AP	COMMD9	Q8TCE6	DENND10	DENN domain-containing protein 10 (Protein FAM45A)	DENND10 FAM45A	357	35|50|41	126	42	3	0|0|0|0|0|0|0|0|1|0|0|0|0|0|0	1	1	1	1	1	0
AP	COMMD9	Q5JWF2	GNAS	Guanine nucleotide-binding protein G(s) subunit alpha isoforms XLas (Adenylate cyclase-stimulating G alpha protein) (Extra large alphas protein) (XLalphas)	GNAS GNAS1	1037	7|11|9	27	9	3	0|0|0|0|0|0|0|0|0|0|0|0|0|0|0	1	1	1	1	1	0
AP	COMMD9	P06396	GSN	Gelsolin (AGEL) (Actin-depolymerizing factor) (ADF) (Brevin)	GSN	782	5|3|8	16	5.33	3	0|0|0|0|0|0|0|0|0|0|0|0|0|0|0	1	1	1	1	1	0
AP	COMMD9	P31151	S100A7	Protein S100-A7 (Psoriasin) (S100 calcium-binding protein A7)	S100A7 PSOR1 S100A7C	101	7|10|14	31	10.33	3	0|0|0|0|1|0|0|0|0|0|1|0|0|0|9	0.95	0.98	0.95	0.98	0.95	0.01
AP	COMMD9	P05109	S100A8	Protein S100-A8 (Calgranulin-A) (Calprotectin L1L subunit) (Cystic fibrosis antigen) (CFAG) (Leukocyte L1 complex light chain) (Migration inhibitory factor-related protein 8) (MRP-8) (p8) (S100 calcium-binding protein A8) (Urinary stone protein band A)	S100A8 CAGA CFAG MRP8	93	2|4|5	11	3.67	3	1|0|0|1|0|0|0|0|0|0|0|0|0|0|4	0.79	0.92	0.79	0.92	0.79	0.03
AP	COMMD9	O14972	VPS26C	Vacuolar protein sorting-associated protein 26C (Down syndrome critical region protein 3) (Down syndrome critical region protein A)	VPS26C DCRA DSCR3 DSCRA	297	39|61|68	168	56	3	0|0|0|0|0|0|0|0|0|0|0|0|0|0|0	1	1	1	1	1	0
AP	COMMD9	Q9UBQ0	VPS29	Vacuolar protein sorting-associated protein 29 (hVPS29) (PEP11 homolog) (Vesicle protein sorting 29)	VPS29 DC15 DC7 MDS007	182	18|26|24	68	22.67	3	0|0|0|0|0|0|0|0|0|0|0|0|0|0|0	1	1	1	1	1	0
AP	COMMD9	Q7Z3J2	VPS35L	VPS35 endosomal protein-sorting factor-like (Esophageal cancer-associated protein)	VPS35L C16orf62 101F10.2	963	123|166|172	461	153.67	3	0|0|0|0|0|1|0|0|0|0|0|0|0|0|0	1	1	1	1	1	0
AP	DENND10_C	O60826	CCDC22	Coiled-coil domain-containing protein 22	CCDC22 CXorf37 JM1	627	191|181|149	521	173.67	3	0|0|0|0|0|0|0|0|0|0|0|0|0|0|0	1	1	1	1	1	0
AP	DENND10_C	Q567U6	CCDC93	Coiled-coil domain-containing protein 93	CCDC93	631	152|166|134	452	150.67	3	0|0|0|0|0|0|0|0|0|0|0|0|0|0|0	1	1	1	1	1	0
AP	DENND10_C	Q8N668	COMMD1	COMM domain-containing protein 1 (Protein Murr1)	COMMD1 C2orf5 MURR1	190	51|63|47	161	53.67	3	0|0|0|0|0|0|0|0|0|0|0|0|0|0|0	1	1	1	1	1	0
AP	DENND10_C	Q9Y6G5	COMMD10	COMM domain-containing protein 10	COMMD10 HSPC305 PTD002	202	53|60|49	162	54	3	0|0|0|0|0|0|0|0|0|0|0|0|0|0|0	1	1	1	1	1	0
AP	DENND10_C	Q86X83	COMMD2	COMM domain-containing protein 2	COMMD2 HSPC042 My004	199	40|44|40	124	41.33	3	0|0|0|0|0|0|0|0|0|0|0|0|0|0|0	1	1	1	1	1	0
AP	DENND10_C	Q9UBI1	COMMD3	COMM domain-containing protein 3 (Protein Bup) (Protein PIL)	COMMD3 BUP C10orf8	195	47|52|52	151	50.33	3	0|0|0|1|0|0|0|0|0|0|0|0|0|0|0	1	1	1	1	1	0
AP	DENND10_C	Q9H0A8	COMMD4	COMM domain-containing protein 4	COMMD4	199	63|52|48	163	54.33	3	0|0|0|0|0|0|0|0|0|0|0|0|0|0|0	1	1	1	1	1	0
AP	DENND10_C	Q9GZQ3	COMMD5	COMM domain-containing protein 5 (Hypertension-related calcium-regulated gene protein) (HCaRG)	COMMD5 HT002	224	41|53|45	139	46.33	3	0|0|0|0|0|0|0|0|0|0|0|0|0|0|0	1	1	1	1	1	0
AP	DENND10_C	Q7Z4G1	COMMD6	COMM domain-containing protein 6	COMMD6 MSTP076	85	30|25|21	76	25.33	3	0|0|0|0|0|0|0|0|0|0|0|0|0|0|0	1	1	1	1	1	0
AP	DENND10_C	Q86VX2	COMMD7	COMM domain-containing protein 7	COMMD7 C20orf92	200	34|31|21	86	28.67	3	0|0|0|0|0|0|0|0|0|0|0|0|0|0|0	1	1	1	1	1	0
AP	DENND10_C	Q9NX08	COMMD8	COMM domain-containing protein 8	COMMD8 MDS022	183	52|51|46	149	49.67	3	0|0|0|0|0|0|0|0|0|0|0|0|0|0|0	1	1	1	1	1	0
AP	DENND10_C	Q9P000	COMMD9	COMM domain-containing protein 9	COMMD9 HSPC166	198	35|33|31	99	33	3	0|0|0|0|0|0|0|0|0|0|0|0|0|0|0	1	1	1	1	1	0
AP	DENND10_C	Q8TCE6	DENND10	DENN domain-containing protein 10 (Protein FAM45A)	DENND10 FAM45A	357	757|820|795	2372	790.67	3	0|0|0|0|0|0|0|0|1|0|0|0|0|0|0	1	1	1	1	1	0
AP	DENND10_C	Q13451	FKBP5	Peptidyl-prolyl cis-trans isomerase FKBP5 (PPIase FKBP5) (EC 5.2.1.8) (51 kDa FK506-binding protein) (51 kDa FKBP) (FKBP-51) (54 kDa progesterone receptor-associated immunophilin) (Androgen-regulated protein 6) (FF1 antigen) (FK506-binding protein 5) (FKBP-5) (FKBP54) (p54) (HSP90-binding immunophilin) (Rotamase)	FKBP5 AIG6 FKBP51	457	26|31|17	74	24.67	3	2|2|2|9|2|6|3|4|9|2|1|1|9|11|3	0.95	1	0.95	1	0.95	0.01
AP	DENND10_C	O14972	VPS26C	Vacuolar protein sorting-associated protein 26C (Down syndrome critical region protein 3) (Down syndrome critical region protein A)	VPS26C DCRA DSCR3 DSCRA	297	72|92|56	220	73.33	3	0|0|0|0|0|0|0|0|0|0|0|0|0|0|0	1	1	1	1	1	0
AP	DENND10_C	Q9UBQ0	VPS29	Vacuolar protein sorting-associated protein 29 (hVPS29) (PEP11 homolog) (Vesicle protein sorting 29)	VPS29 DC15 DC7 MDS007	182	41|29|35	105	35	3	0|0|0|0|0|0|0|0|0|0|0|0|0|0|0	1	1	1	1	1	0
AP	DENND10_C	Q7Z3J2	VPS35L	VPS35 endosomal protein-sorting factor-like (Esophageal cancer-associated protein)	VPS35L C16orf62 101F10.2	963	207|216|194	617	205.67	3	0|0|0|0|0|1|0|0|0|0|0|0|0|0|0	1	1	1	1	1	0
AP	DENND10_C	Q9NQA3	WASH6P	WAS protein family homolog 6 (Protein FAM39A)	WASH6P CXYorf1 FAM39A	447	4|5|2	11	3.67	3	0|1|0|0|0|0|0|0|0|0|0|0|0|1|0	0.97	1	0.97	1	0.97	0.01
AP	DENND10_N	O60826	CCDC22	Coiled-coil domain-containing protein 22	CCDC22 CXorf37 JM1	627	207|196|204	607	202.33	3	0|0|0|0|0|0|0|0|0|0|0|0|0|0|0	1	1	1	1	1	0
AP	DENND10_N	Q567U6	CCDC93	Coiled-coil domain-containing protein 93	CCDC93	631	175|166|182	523	174.33	3	0|0|0|0|0|0|0|0|0|0|0|0|0|0|0	1	1	1	1	1	0
AP	DENND10_N	Q8N668	COMMD1	COMM domain-containing protein 1 (Protein Murr1)	COMMD1 C2orf5 MURR1	190	60|56|61	177	59	3	0|0|0|0|0|0|0|0|0|0|0|0|0|0|0	1	1	1	1	1	0
AP	DENND10_N	Q9Y6G5	COMMD10	COMM domain-containing protein 10	COMMD10 HSPC305 PTD002	202	66|53|70	189	63	3	0|0|0|0|0|0|0|0|0|0|0|0|0|0|0	1	1	1	1	1	0
AP	DENND10_N	Q86X83	COMMD2	COMM domain-containing protein 2	COMMD2 HSPC042 My004	199	45|44|52	141	47	3	0|0|0|0|0|0|0|0|0|0|0|0|0|0|0	1	1	1	1	1	0
AP	DENND10_N	Q9UBI1	COMMD3	COMM domain-containing protein 3 (Protein Bup) (Protein PIL)	COMMD3 BUP C10orf8	195	62|62|56	180	60	3	0|0|0|1|0|0|0|0|0|0|0|0|0|0|0	1	1	1	1	1	0
AP	DENND10_N	Q9H0A8	COMMD4	COMM domain-containing protein 4	COMMD4	199	60|57|60	177	59	3	0|0|0|0|0|0|0|0|0|0|0|0|0|0|0	1	1	1	1	1	0
AP	DENND10_N	Q9GZQ3	COMMD5	COMM domain-containing protein 5 (Hypertension-related calcium-regulated gene protein) (HCaRG)	COMMD5 HT002	224	50|43|48	141	47	3	0|0|0|0|0|0|0|0|0|0|0|0|0|0|0	1	1	1	1	1	0
AP	DENND10_N	Q7Z4G1	COMMD6	COMM domain-containing protein 6	COMMD6 MSTP076	85	31|27|37	95	31.67	3	0|0|0|0|0|0|0|0|0|0|0|0|0|0|0	1	1	1	1	1	0
AP	DENND10_N	Q86VX2	COMMD7	COMM domain-containing protein 7	COMMD7 C20orf92	200	35|33|34	102	34	3	0|0|0|0|0|0|0|0|0|0|0|0|0|0|0	1	1	1	1	1	0
AP	DENND10_N	Q9NX08	COMMD8	COMM domain-containing protein 8	COMMD8 MDS022	183	56|51|59	166	55.33	3	0|0|0|0|0|0|0|0|0|0|0|0|0|0|0	1	1	1	1	1	0
AP	DENND10_N	Q9P000	COMMD9	COMM domain-containing protein 9	COMMD9 HSPC166	198	42|32|42	116	38.67	3	0|0|0|0|0|0|0|0|0|0|0|0|0|0|0	1	1	1	1	1	0
AP	DENND10_N	Q8TCE6	DENND10	DENN domain-containing protein 10 (Protein FAM45A)	DENND10 FAM45A	357	239|223|261	723	241	3	0|0|0|0|0|0|0|0|1|0|0|0|0|0|0	1	1	1	1	1	0
AP	DENND10_N	O14972	VPS26C	Vacuolar protein sorting-associated protein 26C (Down syndrome critical region protein 3) (Down syndrome critical region protein A)	VPS26C DCRA DSCR3 DSCRA	297	86|70|98	254	84.67	3	0|0|0|0|0|0|0|0|0|0|0|0|0|0|0	1	1	1	1	1	0
AP	DENND10_N	Q9UBQ0	VPS29	Vacuolar protein sorting-associated protein 29 (hVPS29) (PEP11 homolog) (Vesicle protein sorting 29)	VPS29 DC15 DC7 MDS007	182	49|45|45	139	46.33	3	0|0|0|0|0|0|0|0|0|0|0|0|0|0|0	1	1	1	1	1	0
AP	DENND10_N	Q7Z3J2	VPS35L	VPS35 endosomal protein-sorting factor-like (Esophageal cancer-associated protein)	VPS35L C16orf62 101F10.2	963	221|195|243	659	219.67	3	0|0|0|0|0|1|0|0|0|0|0|0|0|0|0	1	1	1	1	1	0
AP	DENND10_N	Q9NQA3	WASH6P	WAS protein family homolog 6 (Protein FAM39A)	WASH6P CXYorf1 FAM39A	447	8|6|6	20	6.67	3	0|1|0|0|0|0|0|0|0|0|0|0|0|1|0	1	1	1	1	1	0
AP	VPS26C_C	O60826	CCDC22	Coiled-coil domain-containing protein 22	CCDC22 CXorf37 JM1	627	81|59|83	223	74.33	3	0|0|0|0|0|0|0|0|0|0|0|0|0|0|0	1	1	1	1	1	0
AP	VPS26C_C	Q567U6	CCDC93	Coiled-coil domain-containing protein 93	CCDC93	631	92|80|86	258	86	3	0|0|0|0|0|0|0|0|0|0|0|0|0|0|0	1	1	1	1	1	0
AP	VPS26C_C	Q8N668	COMMD1	COMM domain-containing protein 1 (Protein Murr1)	COMMD1 C2orf5 MURR1	190	41|25|29	95	31.67	3	0|0|0|0|0|0|0|0|0|0|0|0|0|0|0	1	1	1	1	1	0
AP	VPS26C_C	Q9Y6G5	COMMD10	COMM domain-containing protein 10	COMMD10 HSPC305 PTD002	202	30|25|28	83	27.67	3	0|0|0|0|0|0|0|0|0|0|0|0|0|0|0	1	1	1	1	1	0
AP	VPS26C_C	Q86X83	COMMD2	COMM domain-containing protein 2	COMMD2 HSPC042 My004	199	24|15|12	51	17	3	0|0|0|0|0|0|0|0|0|0|0|0|0|0|0	1	1	1	1	1	0
AP	VPS26C_C	Q9UBI1	COMMD3	COMM domain-containing protein 3 (Protein Bup) (Protein PIL)	COMMD3 BUP C10orf8	195	43|40|32	115	38.33	3	0|0|0|1|0|0|0|0|0|0|0|0|0|0|0	1	1	1	1	1	0
AP	VPS26C_C	Q9H0A8	COMMD4	COMM domain-containing protein 4	COMMD4	199	23|14|17	54	18	3	0|0|0|0|0|0|0|0|0|0|0|0|0|0|0	1	1	1	1	1	0
AP	VPS26C_C	Q9GZQ3	COMMD5	COMM domain-containing protein 5 (Hypertension-related calcium-regulated gene protein) (HCaRG)	COMMD5 HT002	224	19|8|21	48	16	3	0|0|0|0|0|0|0|0|0|0|0|0|0|0|0	1	1	1	1	1	0
AP	VPS26C_C	Q7Z4G1	COMMD6	COMM domain-containing protein 6	COMMD6 MSTP076	85	13|5|17	35	11.67	3	0|0|0|0|0|0|0|0|0|0|0|0|0|0|0	1	1	1	1	1	0
AP	VPS26C_C	Q86VX2	COMMD7	COMM domain-containing protein 7	COMMD7 C20orf92	200	22|21|21	64	21.33	3	0|0|0|0|0|0|0|0|0|0|0|0|0|0|0	1	1	1	1	1	0
AP	VPS26C_C	Q9NX08	COMMD8	COMM domain-containing protein 8	COMMD8 MDS022	183	24|19|24	67	22.33	3	0|0|0|0|0|0|0|0|0|0|0|0|0|0|0	1	1	1	1	1	0
AP	VPS26C_C	Q9P000	COMMD9	COMM domain-containing protein 9	COMMD9 HSPC166	198	29|27|26	82	27.33	3	0|0|0|0|0|0|0|0|0|0|0|0|0|0|0	1	1	1	1	1	0
AP	VPS26C_C	Q8TCE6	DENND10	DENN domain-containing protein 10 (Protein FAM45A)	DENND10 FAM45A	357	39|30|39	108	36	3	0|0|0|0|0|0|0|0|1|0|0|0|0|0|0	1	1	1	1	1	0
AP	VPS26C_C	O14972	VPS26C	Vacuolar protein sorting-associated protein 26C (Down syndrome critical region protein 3) (Down syndrome critical region protein A)	VPS26C DCRA DSCR3 DSCRA	297	223|142|151	516	172	3	0|0|0|0|0|0|0|0|0|0|0|0|0|0|0	1	1	1	1	1	0
AP	VPS26C_C	Q9UBQ0	VPS29	Vacuolar protein sorting-associated protein 29 (hVPS29) (PEP11 homolog) (Vesicle protein sorting 29)	VPS29 DC15 DC7 MDS007	182	40|31|22	93	31	3	0|0|0|0|0|0|0|0|0|0|0|0|0|0|0	1	1	1	1	1	0
AP	VPS26C_C	Q7Z3J2	VPS35L	VPS35 endosomal protein-sorting factor-like (Esophageal cancer-associated protein)	VPS35L C16orf62 101F10.2	963	148|135|158	441	147	3	0|0|0|0|0|1|0|0|0|0|0|0|0|0|0	1	1	1	1	1	0
AP	VPS26C_N	O60826	CCDC22	Coiled-coil domain-containing protein 22	CCDC22 CXorf37 JM1	627	45|48|64	157	52.33	3	0|0|0|0|0|0|0|0|0|0|0|0|0|0|0	1	1	1	1	1	0
AP	VPS26C_N	Q567U6	CCDC93	Coiled-coil domain-containing protein 93	CCDC93	631	67|52|77	196	65.33	3	0|0|0|0|0|0|0|0|0|0|0|0|0|0|0	1	1	1	1	1	0
AP	VPS26C_N	Q8N668	COMMD1	COMM domain-containing protein 1 (Protein Murr1)	COMMD1 C2orf5 MURR1	190	18|22|31	71	23.67	3	0|0|0|0|0|0|0|0|0|0|0|0|0|0|0	1	1	1	1	1	0
AP	VPS26C_N	Q9Y6G5	COMMD10	COMM domain-containing protein 10	COMMD10 HSPC305 PTD002	202	14|14|19	47	15.67	3	0|0|0|0|0|0|0|0|0|0|0|0|0|0|0	1	1	1	1	1	0
AP	VPS26C_N	Q86X83	COMMD2	COMM domain-containing protein 2	COMMD2 HSPC042 My004	199	6|15|17	38	12.67	3	0|0|0|0|0|0|0|0|0|0|0|0|0|0|0	1	1	1	1	1	0
AP	VPS26C_N	Q9UBI1	COMMD3	COMM domain-containing protein 3 (Protein Bup) (Protein PIL)	COMMD3 BUP C10orf8	195	21|19|28	68	22.67	3	0|0|0|1|0|0|0|0|0|0|0|0|0|0|0	1	1	1	1	1	0
AP	VPS26C_N	Q9H0A8	COMMD4	COMM domain-containing protein 4	COMMD4	199	7|13|19	39	13	3	0|0|0|0|0|0|0|0|0|0|0|0|0|0|0	1	1	1	1	1	0
AP	VPS26C_N	Q9GZQ3	COMMD5	COMM domain-containing protein 5 (Hypertension-related calcium-regulated gene protein) (HCaRG)	COMMD5 HT002	224	7|8|11	26	8.67	3	0|0|0|0|0|0|0|0|0|0|0|0|0|0|0	1	1	1	1	1	0
AP	VPS26C_N	Q7Z4G1	COMMD6	COMM domain-containing protein 6	COMMD6 MSTP076	85	5|5|11	21	7	3	0|0|0|0|0|0|0|0|0|0|0|0|0|0|0	1	1	1	1	1	0
AP	VPS26C_N	Q86VX2	COMMD7	COMM domain-containing protein 7	COMMD7 C20orf92	200	11|11|14	36	12	3	0|0|0|0|0|0|0|0|0|0|0|0|0|0|0	1	1	1	1	1	0
AP	VPS26C_N	Q9NX08	COMMD8	COMM domain-containing protein 8	COMMD8 MDS022	183	7|10|14	31	10.33	3	0|0|0|0|0|0|0|0|0|0|0|0|0|0|0	1	1	1	1	1	0
AP	VPS26C_N	Q9P000	COMMD9	COMM domain-containing protein 9	COMMD9 HSPC166	198	19|21|30	70	23.33	3	0|0|0|0|0|0|0|0|0|0|0|0|0|0|0	1	1	1	1	1	0
AP	VPS26C_N	Q8TCE6	DENND10	DENN domain-containing protein 10 (Protein FAM45A)	DENND10 FAM45A	357	17|19|32	68	22.67	3	0|0|0|0|0|0|0|0|1|0|0|0|0|0|0	1	1	1	1	1	0
AP	VPS26C_N	P55055	NR1H2	Oxysterols receptor LXR-beta (Liver X receptor beta) (Nuclear receptor NER) (Nuclear receptor subfamily 1 group H member 2) (Ubiquitously-expressed nuclear receptor)	NR1H2 LXRB NER UNR	460	2|3|5	10	3.33	3	0|0|0|0|0|0|0|0|0|0|0|0|0|0|0	0.98	1	0.98	1	0.98	0
AP	VPS26C_N	Q69YQ0	SPECC1L	Cytospin-A (Renal carcinoma antigen NY-REN-22) (Sperm antigen with calponin homology and coiled-coil domains 1-like) (SPECC1-like protein)	SPECC1L CYTSA KIAA0376	1117	5|9|11	25	8.33	3	0|0|0|0|0|0|0|0|0|0|0|0|0|0|0	1	1	1	1	1	0
AP	VPS26C_N	O14972	VPS26C	Vacuolar protein sorting-associated protein 26C (Down syndrome critical region protein 3) (Down syndrome critical region protein A)	VPS26C DCRA DSCR3 DSCRA	297	89|97|144	330	110	3	0|0|0|0|0|0|0|0|0|0|0|0|0|0|0	1	1	1	1	1	0
AP	VPS26C_N	Q9UBQ0	VPS29	Vacuolar protein sorting-associated protein 29 (hVPS29) (PEP11 homolog) (Vesicle protein sorting 29)	VPS29 DC15 DC7 MDS007	182	12|19|29	60	20	3	0|0|0|0|0|0|0|0|0|0|0|0|0|0|0	1	1	1	1	1	0
AP	VPS26C_N	Q7Z3J2	VPS35L	VPS35 endosomal protein-sorting factor-like (Esophageal cancer-associated protein)	VPS35L C16orf62 101F10.2	963	66|87|125	278	92.67	3	0|0|0|0|0|1|0|0|0|0|0|0|0|0|0	1	1	1	1	1	0
AP	VPS35L_C	O60826	CCDC22	Coiled-coil domain-containing protein 22	CCDC22 CXorf37 JM1	627	78|128|107	313	104.33	3	0|0|0|0|0|0|0|0|0|0|0|0|0|0|0	1	1	1	1	1	0
AP	VPS35L_C	Q567U6	CCDC93	Coiled-coil domain-containing protein 93	CCDC93	631	97|125|103	325	108.33	3	0|0|0|0|0|0|0|0|0|0|0|0|0|0|0	1	1	1	1	1	0
AP	VPS35L_C	Q8N668	COMMD1	COMM domain-containing protein 1 (Protein Murr1)	COMMD1 C2orf5 MURR1	190	22|31|42	95	31.67	3	0|0|0|0|0|0|0|0|0|0|0|0|0|0|0	1	1	1	1	1	0
AP	VPS35L_C	Q9Y6G5	COMMD10	COMM domain-containing protein 10	COMMD10 HSPC305 PTD002	202	37|41|45	123	41	3	0|0|0|0|0|0|0|0|0|0|0|0|0|0|0	1	1	1	1	1	0
AP	VPS35L_C	Q86X83	COMMD2	COMM domain-containing protein 2	COMMD2 HSPC042 My004	199	21|25|34	80	26.67	3	0|0|0|0|0|0|0|0|0|0|0|0|0|0|0	1	1	1	1	1	0
AP	VPS35L_C	Q9UBI1	COMMD3	COMM domain-containing protein 3 (Protein Bup) (Protein PIL)	COMMD3 BUP C10orf8	195	43|54|46	143	47.67	3	0|0|0|1|0|0|0|0|0|0|0|0|0|0|0	1	1	1	1	1	0
AP	VPS35L_C	Q9H0A8	COMMD4	COMM domain-containing protein 4	COMMD4	199	15|25|30	70	23.33	3	0|0|0|0|0|0|0|0|0|0|0|0|0|0|0	1	1	1	1	1	0
AP	VPS35L_C	Q9GZQ3	COMMD5	COMM domain-containing protein 5 (Hypertension-related calcium-regulated gene protein) (HCaRG)	COMMD5 HT002	224	31|40|27	98	32.67	3	0|0|0|0|0|0|0|0|0|0|0|0|0|0|0	1	1	1	1	1	0
AP	VPS35L_C	Q7Z4G1	COMMD6	COMM domain-containing protein 6	COMMD6 MSTP076	85	14|21|11	46	15.33	3	0|0|0|0|0|0|0|0|0|0|0|0|0|0|0	1	1	1	1	1	0
AP	VPS35L_C	Q86VX2	COMMD7	COMM domain-containing protein 7	COMMD7 C20orf92	200	27|31|28	86	28.67	3	0|0|0|0|0|0|0|0|0|0|0|0|0|0|0	1	1	1	1	1	0
AP	VPS35L_C	Q9NX08	COMMD8	COMM domain-containing protein 8	COMMD8 MDS022	183	21|29|35	85	28.33	3	0|0|0|0|0|0|0|0|0|0|0|0|0|0|0	1	1	1	1	1	0
AP	VPS35L_C	Q9P000	COMMD9	COMM domain-containing protein 9	COMMD9 HSPC166	198	26|32|27	85	28.33	3	0|0|0|0|0|0|0|0|0|0|0|0|0|0|0	1	1	1	1	1	0
AP	VPS35L_C	Q8TCE6	DENND10	DENN domain-containing protein 10 (Protein FAM45A)	DENND10 FAM45A	357	40|41|48	129	43	3	0|0|0|0|0|0|0|0|1|0|0|0|0|0|0	1	1	1	1	1	0
AP	VPS35L_C	Q69YQ0	SPECC1L	Cytospin-A (Renal carcinoma antigen NY-REN-22) (Sperm antigen with calponin homology and coiled-coil domains 1-like) (SPECC1-like protein)	SPECC1L CYTSA KIAA0376	1117	2|11|5	18	6	3	0|0|0|0|0|0|0|0|0|0|0|0|0|0|0	0.98	1	0.98	1	0.98	0
AP	VPS35L_C	O14972	VPS26C	Vacuolar protein sorting-associated protein 26C (Down syndrome critical region protein 3) (Down syndrome critical region protein A)	VPS26C DCRA DSCR3 DSCRA	297	69|83|93	245	81.67	3	0|0|0|0|0|0|0|0|0|0|0|0|0|0|0	1	1	1	1	1	0
AP	VPS35L_C	Q9UBQ0	VPS29	Vacuolar protein sorting-associated protein 29 (hVPS29) (PEP11 homolog) (Vesicle protein sorting 29)	VPS29 DC15 DC7 MDS007	182	39|60|64	163	54.33	3	0|0|0|0|0|0|0|0|0|0|0|0|0|0|0	1	1	1	1	1	0
AP	VPS35L_C	Q7Z3J2	VPS35L	VPS35 endosomal protein-sorting factor-like (Esophageal cancer-associated protein)	VPS35L C16orf62 101F10.2	963	227|293|277	797	265.67	3	0|0|0|0|0|1|0|0|0|0|0|0|0|0|0	1	1	1	1	1	0
AP	VPS35L_N	O60826	CCDC22	Coiled-coil domain-containing protein 22	CCDC22 CXorf37 JM1	627	116|132|97	345	115	3	0|0|0|0|0|0|0|0|0|0|0|0|0|0|0	1	1	1	1	1	0
AP	VPS35L_N	Q567U6	CCDC93	Coiled-coil domain-containing protein 93	CCDC93	631	120|146|123	389	129.67	3	0|0|0|0|0|0|0|0|0|0|0|0|0|0|0	1	1	1	1	1	0
AP	VPS35L_N	Q8N668	COMMD1	COMM domain-containing protein 1 (Protein Murr1)	COMMD1 C2orf5 MURR1	190	39|66|49	154	51.33	3	0|0|0|0|0|0|0|0|0|0|0|0|0|0|0	1	1	1	1	1	0
AP	VPS35L_N	Q9Y6G5	COMMD10	COMM domain-containing protein 10	COMMD10 HSPC305 PTD002	202	48|40|39	127	42.33	3	0|0|0|0|0|0|0|0|0|0|0|0|0|0|0	1	1	1	1	1	0
AP	VPS35L_N	Q86X83	COMMD2	COMM domain-containing protein 2	COMMD2 HSPC042 My004	199	29|33|28	90	30	3	0|0|0|0|0|0|0|0|0|0|0|0|0|0|0	1	1	1	1	1	0
AP	VPS35L_N	Q9UBI1	COMMD3	COMM domain-containing protein 3 (Protein Bup) (Protein PIL)	COMMD3 BUP C10orf8	195	47|51|40	138	46	3	0|0|0|1|0|0|0|0|0|0|0|0|0|0|0	1	1	1	1	1	0
AP	VPS35L_N	Q9H0A8	COMMD4	COMM domain-containing protein 4	COMMD4	199	32|36|31	99	33	3	0|0|0|0|0|0|0|0|0|0|0|0|0|0|0	1	1	1	1	1	0
AP	VPS35L_N	Q9GZQ3	COMMD5	COMM domain-containing protein 5 (Hypertension-related calcium-regulated gene protein) (HCaRG)	COMMD5 HT002	224	26|39|17	82	27.33	3	0|0|0|0|0|0|0|0|0|0|0|0|0|0|0	1	1	1	1	1	0
AP	VPS35L_N	Q7Z4G1	COMMD6	COMM domain-containing protein 6	COMMD6 MSTP076	85	27|16|13	56	18.67	3	0|0|0|0|0|0|0|0|0|0|0|0|0|0|0	1	1	1	1	1	0
AP	VPS35L_N	Q86VX2	COMMD7	COMM domain-containing protein 7	COMMD7 C20orf92	200	24|25|28	77	25.67	3	0|0|0|0|0|0|0|0|0|0|0|0|0|0|0	1	1	1	1	1	0
AP	VPS35L_N	Q9NX08	COMMD8	COMM domain-containing protein 8	COMMD8 MDS022	183	34|71|32	137	45.67	3	0|0|0|0|0|0|0|0|0|0|0|0|0|0|0	1	1	1	1	1	0
AP	VPS35L_N	Q9P000	COMMD9	COMM domain-containing protein 9	COMMD9 HSPC166	198	35|43|36	114	38	3	0|0|0|0|0|0|0|0|0|0|0|0|0|0|0	1	1	1	1	1	0
AP	VPS35L_N	Q8TCE6	DENND10	DENN domain-containing protein 10 (Protein FAM45A)	DENND10 FAM45A	357	38|71|50	159	53	3	0|0|0|0|0|0|0|0|1|0|0|0|0|0|0	1	1	1	1	1	0
AP	VPS35L_N	Q69YQ0	SPECC1L	Cytospin-A (Renal carcinoma antigen NY-REN-22) (Sperm antigen with calponin homology and coiled-coil domains 1-like) (SPECC1-like protein)	SPECC1L CYTSA KIAA0376	1117	6|5|9	20	6.67	3	0|0|0|0|0|0|0|0|0|0|0|0|0|0|0	1	1	1	1	1	0
AP	VPS35L_N	O14972	VPS26C	Vacuolar protein sorting-associated protein 26C (Down syndrome critical region protein 3) (Down syndrome critical region protein A)	VPS26C DCRA DSCR3 DSCRA	297	59|89|73	221	73.67	3	0|0|0|0|0|0|0|0|0|0|0|0|0|0|0	1	1	1	1	1	0
AP	VPS35L_N	Q9UBQ0	VPS29	Vacuolar protein sorting-associated protein 29 (hVPS29) (PEP11 homolog) (Vesicle protein sorting 29)	VPS29 DC15 DC7 MDS007	182	52|59|58	169	56.33	3	0|0|0|0|0|0|0|0|0|0|0|0|0|0|0	1	1	1	1	1	0
AP	VPS35L_N	Q7Z3J2	VPS35L	VPS35 endosomal protein-sorting factor-like (Esophageal cancer-associated protein)	VPS35L C16orf62 101F10.2	963	252|264|255	771	257	3	0|0|0|0|0|1|0|0|0|0|0|0|0|0|0	1	1	1	1	1	0
BioID	CCDC22_C	O00170	AIP	AH receptor-interacting protein (AIP) (Aryl-hydrocarbon receptor-interacting protein) (HBV X-associated protein 2) (XAP-2) (Immunophilin homolog ARA9)	AIP XAP2	330	8|14|10	32	10.67	3	2|2|2|3|2|2|1|2|1|0|0|0|2|2|4|3|2|2	0.89	1	0.89	1	0.89	0.02
BioID	CCDC22_C	Q9UPS8	ANKRD26	Ankyrin repeat domain-containing protein 26	ANKRD26 KIAA1074	1710	24|29|29	82	27.33	3	2|2|2|0|0|0|4|4|3|0|0|0|1|2|0|0|0|0	1	1	1	1	1	0
BioID	CCDC22_C	Q9UPM8	AP4E1	AP-4 complex subunit epsilon-1 (AP-4 adaptor complex subunit epsilon) (Adaptor-related protein complex 4 subunit epsilon-1) (Epsilon subunit of AP-4) (Epsilon-adaptin)	AP4E1	1137	2|2|6	10	3.33	3	0|0|0|0|0|0|0|0|0|0|0|0|0|0|0|0|0|0	0.79	1	0.79	1	0.79	0.04
BioID	CCDC22_C	P56945	BCAR1	Breast cancer anti-estrogen resistance protein 1 (CRK-associated substrate) (Cas scaffolding protein family member 1) (p130cas)	BCAR1 CAS CASS1 CRKAS	870	4|4|8	16	5.33	3	0|0|1|0|0|0|1|1|1|0|0|0|0|0|1|0|0|0	0.92	1	0.92	1	0.92	0.01
BioID	CCDC22_C	P78537	BLOC1S1	Biogenesis of lysosome-related organelles complex 1 subunit 1 (BLOC-1 subunit 1) (GCN5-like protein 1) (Protein RT14)	BLOC1S1 BLOS1 GCN5L1 RT14	153	5|4|4	13	4.33	3	0|0|0|0|0|0|0|0|0|0|0|0|0|0|0|0|0|0	0.99	1	0.99	1	0.99	0
BioID	CCDC22_C	Q6QNY1	BLOC1S2	Biogenesis of lysosome-related organelles complex 1 subunit 2 (BLOC-1 subunit 2) (Centrosome-associated protein)	BLOC1S2 BLOS2 CEAP	142	4|5|4	13	4.33	3	0|0|0|0|0|0|0|0|0|0|0|0|0|0|1|0|0|0	0.99	1	0.99	1	0.99	0
BioID	CCDC22_C	Q969J3	BORCS5	BLOC-1-related complex subunit 5 (Loss of heterozygosity 12 chromosomal region 1) (Myristoylated lysosomal protein) (Myrlysin)	BORCS5 LOH12CR1	196	7|9|8	24	8	3	0|0|0|0|0|0|0|0|0|0|0|0|0|0|0|0|0|0	1	1	1	1	1	0
BioID	CCDC22_C	Q96GS4	BORCS6	BLOC-1-related complex subunit 6 (Lysosome-dispersing protein) (Lyspersin)	BORCS6 C17orf59	357	13|16|10	39	13	3	0|1|0|0|0|0|0|0|1|0|0|0|0|0|0|0|0|0	1	1	1	1	1	0
BioID	CCDC22_C	Q86YS7	C2CD5	C2 domain-containing protein 5 (C2 domain-containing phosphoprotein of 138 kDa)	C2CD5 CDP138 KIAA0528	1000	13|13|16	42	14	3	4|4|3|2|1|3|3|6|5|0|0|0|5|6|4|2|1|3	0.96	1	0.96	1	0.96	0.01
BioID	CCDC22_C	Q5T5Y3	CAMSAP1	Calmodulin-regulated spectrin-associated protein 1	CAMSAP1	1602	40|45|51	136	45.33	3	17|11|14|7|13|7|16|13|20|1|0|0|11|16|10|7|13|7	0.93	0.99	0.93	0.99	0.93	0.01
BioID	CCDC22_C	Q08AD1	CAMSAP2	Calmodulin-regulated spectrin-associated protein 2 (Calmodulin-regulated spectrin-associated protein 1-like protein 1)	CAMSAP2 CAMSAP1L1 KIAA1078	1489	67|71|79	217	72.33	3	7|7|9|2|1|1|10|10|10|0|0|0|8|4|5|3|1|1	1	1	1	1	1	0
BioID	CCDC22_C	Q6NZI2	CAVIN1	Caveolae-associated protein 1 (Cavin-1) (Polymerase I and transcript release factor)	CAVIN1 PTRF FKSG13	390	4|4|6	14	4.67	3	0|0|0|0|0|0|0|1|1|0|0|0|1|2|1|0|0|0	0.96	1	0.96	1	0.96	0.01
BioID	CCDC22_C	Q5T0U0	CCDC122	Coiled-coil domain-containing protein 122	CCDC122	273	5|3|6	14	4.67	3	0|0|0|0|0|0|0|0|0|0|0|0|0|0|0|0|0|0	0.98	1	0.98	1	0.98	0
BioID	CCDC22_C	Q96M89	CCDC138	Coiled-coil domain-containing protein 138	CCDC138	665	21|21|30	72	24	3	3|2|3|0|0|0|3|2|4|0|0|0|3|3|0|0|0|0	1	1	1	1	1	0
BioID	CCDC22_C	Q49A88	CCDC14	Coiled-coil domain-containing protein 14	CCDC14	953	7|6|7	20	6.67	3	0|0|0|0|0|0|0|0|0|0|0|0|0|0|0|0|0|0	1	1	1	1	1	0
BioID	CCDC22_C	Q5T9S5	CCDC18	Coiled-coil domain-containing protein 18 (Sarcoma antigen NY-SAR-24)	CCDC18	1454	12|10|14	36	12	3	2|2|1|0|1|0|1|2|1|0|0|0|2|0|0|0|0|0	1	1	1	1	1	0
BioID	CCDC22_C	O60826	CCDC22	Coiled-coil domain-containing protein 22	CCDC22 CXorf37 JM1	627	477|486|442	1405	468.33	3	4|6|4|3|4|3|7|5|5|0|0|0|6|8|3|3|4|3	1	1	1	1	1	0
BioID	CCDC22_C	A2RUB6	CCDC66	Coiled-coil domain-containing protein 66	CCDC66	948	3|2|8	13	4.33	3	0|0|0|0|0|0|0|0|0|0|0|0|0|0|0|0|0|0	0.87	1	0.87	1	0.87	0.02
BioID	CCDC22_C	Q9BR77	CCDC77	Coiled-coil domain-containing protein 77	CCDC77	488	6|12|10	28	9.33	3	0|0|0|0|0|0|0|2|0|0|0|0|0|1|0|0|0|0	1	1	1	1	1	0
BioID	CCDC22_C	Q567U6	CCDC93	Coiled-coil domain-containing protein 93	CCDC93	631	49|35|49	133	44.33	3	0|0|0|0|1|0|0|0|0|0|0|0|1|3|1|0|2|1	1	1	1	1	1	0
BioID	CCDC22_C	Q9UPN4	CEP131	Centrosomal protein of 131 kDa (5-azacytidine-induced protein 1) (Pre-acrosome localization protein 1)	CEP131 AZI1 KIAA1118	1083	47|54|53	154	51.33	3	0|0|1|0|0|0|2|0|1|0|0|0|1|4|7|0|0|0	1	1	1	1	1	0
BioID	CCDC22_C	O94986	CEP152	Centrosomal protein of 152 kDa (Cep152)	CEP152 KIAA0912	1710	27|25|28	80	26.67	3	2|0|2|0|0|0|2|5|3|0|0|0|3|5|1|0|0|0	1	1	1	1	1	0
BioID	CCDC22_C	Q5TB80	CEP162	Centrosomal protein of 162 kDa (Cep162) (Protein QN1 homolog)	CEP162 C6orf84 KIAA1009 QN1	1403	9|9|9	27	9	3	0|0|0|0|0|0|0|0|0|0|0|0|0|0|0|0|0|0	1	1	1	1	1	0
BioID	CCDC22_C	Q8TEP8	CEP192	Centrosomal protein of 192 kDa (Cep192) (Cep192/SPD-2)	CEP192 KIAA1569 PP8407	2537	39|53|49	141	47	3	12|7|6|1|1|2|7|12|11|0|0|0|10|10|10|1|1|2	0.99	1	0.99	1	0.99	0
BioID	CCDC22_C	Q96NB1	CEP20	Centrosomal protein 20 (FGFR1OP N-terminal-like protein) (FOP-related protein of 20 kDa) (LisH domain-containing protein FOPNL)	CEP20 C16orf63 FOPNL FOR20 PHSECRG2	174	2|4|8	14	4.67	3	0|0|0|0|0|0|0|0|1|0|0|0|0|0|0|0|0|0	0.89	1	0.89	1	0.89	0.01
BioID	CCDC22_C	Q5VT06	CEP350	Centrosome-associated protein 350 (Cep350) (Centrosome-associated protein of 350 kDa)	CEP350 CAP350 KIAA0480 GM133	3117	33|28|36	97	32.33	3	3|3|3|8|5|5|4|3|5|0|0|0|8|8|9|8|5|4	1	1	1	1	1	0
BioID	CCDC22_C	Q9C0F1	CEP44	Centrosomal protein of 44 kDa (Cep44) (HBV PreS1-transactivated protein 3) (PS1TP3)	CEP44 KIAA1712	390	7|8|11	26	8.67	3	1|3|1|2|1|0|2|1|1|0|0|0|5|3|1|2|1|0	0.84	0.99	0.84	0.99	0.84	0.03
BioID	CCDC22_C	Q53EZ4	CEP55	Centrosomal protein of 55 kDa (Cep55) (Up-regulated in colon cancer 6)	CEP55 C10orf3 URCC6	464	20|21|21	62	20.67	3	4|2|5|0|0|2|5|3|4|0|0|0|4|3|3|0|0|2	1	1	1	1	1	0
BioID	CCDC22_C	Q96MT8	CEP63	Centrosomal protein of 63 kDa (Cep63)	CEP63	703	6|5|7	18	6	3	0|0|0|0|0|0|0|0|0|0|0|0|0|1|0|0|0|0	1	1	1	1	1	0
BioID	CCDC22_C	Q9P209	CEP72	Centrosomal protein of 72 kDa (Cep72)	CEP72 KIAA1519	647	21|21|21	63	21	3	0|0|0|0|0|0|0|0|0|0|0|0|0|0|0|0|0|0	1	1	1	1	1	0
BioID	CCDC22_C	A1XBS5	CIBAR1	CBY1-interacting BAR domain-containing protein 1	CIBAR1 FAM92A FAM92A1	289	12|12|13	37	12.33	3	0|0|0|0|0|0|0|0|0|0|0|0|0|0|0|0|0|0	1	1	1	1	1	0
BioID	CCDC22_C	Q8N137	CNTROB	Centrobin (Centrosomal BRCA2-interacting protein) (LYST-interacting protein 8)	CNTROB LIP8 PP1221	903	2|4|5	11	3.67	3	0|0|0|0|0|0|0|0|0|0|0|0|0|0|0|0|0|0	0.89	1	0.89	1	0.89	0.02
BioID	CCDC22_C	Q8N668	COMMD1	COMM domain-containing protein 1 (Protein Murr1)	COMMD1 C2orf5 MURR1	190	28|25|25	78	26	3	2|1|0|1|0|0|0|1|0|0|0|0|0|0|0|1|0|1	1	1	1	1	1	0
BioID	CCDC22_C	Q9Y6G5	COMMD10	COMM domain-containing protein 10	COMMD10 HSPC305 PTD002	202	23|12|18	53	17.67	3	0|0|0|0|0|0|0|0|0|0|0|0|0|0|0|0|0|0	1	1	1	1	1	0
BioID	CCDC22_C	Q86X83	COMMD2	COMM domain-containing protein 2	COMMD2 HSPC042 My004	199	29|27|36	92	30.67	3	1|1|1|0|0|0|3|2|2|0|0|0|0|0|0|0|0|0	1	1	1	1	1	0
BioID	CCDC22_C	Q9UBI1	COMMD3	COMM domain-containing protein 3 (Protein Bup) (Protein PIL)	COMMD3 BUP C10orf8	195	30|34|24	88	29.33	3	5|3|3|7|5|5|5|3|2|0|0|0|5|4|2|7|5|5	1	1	1	1	1	0
BioID	CCDC22_C	Q9H0A8	COMMD4	COMM domain-containing protein 4	COMMD4	199	31|32|35	98	32.67	3	2|2|3|1|0|1|1|1|1|0|0|0|1|0|0|1|0|1	1	1	1	1	1	0
BioID	CCDC22_C	Q9GZQ3	COMMD5	COMM domain-containing protein 5 (Hypertension-related calcium-regulated gene protein) (HCaRG)	COMMD5 HT002	224	7|8|11	26	8.67	3	0|0|0|1|0|0|0|0|0|0|0|0|0|0|0|1|0|0	1	1	1	1	1	0
BioID	CCDC22_C	Q7Z4G1	COMMD6	COMM domain-containing protein 6	COMMD6 MSTP076	85	12|10|12	34	11.33	3	0|0|0|0|0|2|0|0|0|0|0|0|0|0|0|0|0|2	1	1	1	1	1	0
BioID	CCDC22_C	Q86VX2	COMMD7	COMM domain-containing protein 7	COMMD7 C20orf92	200	5|6|5	16	5.33	3	0|0|0|0|0|0|0|0|0|0|0|0|0|0|0|0|0|0	1	1	1	1	1	0
BioID	CCDC22_C	Q9NX08	COMMD8	COMM domain-containing protein 8	COMMD8 MDS022	183	28|25|27	80	26.67	3	3|3|1|1|1|2|1|1|2|0|0|0|3|3|2|1|1|2	1	1	1	1	1	0
BioID	CCDC22_C	Q9P000	COMMD9	COMM domain-containing protein 9	COMMD9 HSPC166	198	17|15|12	44	14.67	3	0|0|0|0|0|0|0|0|0|0|0|0|0|0|0|0|0|0	1	1	1	1	1	0
BioID	CCDC22_C	Q1MSJ5	CSPP1	Centrosome and spindle pole-associated protein 1	CSPP1 CSPP	1256	34|52|47	133	44.33	3	0|0|0|0|0|0|1|1|1|0|0|0|0|0|1|0|0|0	1	1	1	1	1	0
BioID	CCDC22_C	Q7L576	CYFIP1	Cytoplasmic FMR1-interacting protein 1 (Specifically Rac1-associated protein 1) (Sra-1) (p140sra-1)	CYFIP1 KIAA0068	1253	63|52|63	178	59.33	3	7|8|4|9|10|11|7|7|10|6|3|2|11|6|8|22|21|25	0.99	1	0.99	1	0.99	0
BioID	CCDC22_C	Q9NQC7	CYLD	Ubiquitin carboxyl-terminal hydrolase CYLD (EC 3.4.19.12) (Deubiquitinating enzyme CYLD) (Ubiquitin thioesterase CYLD) (Ubiquitin-specific-processing protease CYLD)	CYLD CYLD1 KIAA0849 HSPC057	956	36|34|37	107	35.67	3	11|13|11|2|5|6|12|13|10|0|0|0|11|14|19|2|5|6	0.85	0.89	0.85	0.89	0.85	0.03
BioID	CCDC22_C	Q8TCE6	DENND10	DENN domain-containing protein 10 (Protein FAM45A)	DENND10 FAM45A	357	25|22|35	82	27.33	3	0|0|0|0|0|0|0|0|0|0|0|0|0|0|1|0|0|0	1	1	1	1	1	0
BioID	CCDC22_C	Q86XP1	DGKH	Diacylglycerol kinase eta (DAG kinase eta) (EC 2.7.1.107) (Diglyceride kinase eta) (DGK-eta)	DGKH	1220	24|29|27	80	26.67	3	4|2|3|0|0|0|3|5|3|0|0|0|0|1|0|0|0|0	1	1	1	1	1	0
BioID	CCDC22_C	Q9NSV4	DIAPH3	Protein diaphanous homolog 3 (Diaphanous-related formin-3) (DRF3) (MDia2)	DIAPH3 DIAP3	1193	9|7|11	27	9	3	1|2|1|3|0|0|1|0|0|0|0|0|0|0|0|3|0|0	0.94	0.99	0.94	0.99	0.94	0.01
BioID	CCDC22_C	Q8TDM6	DLG5	Disks large homolog 5 (Discs large protein P-dlg) (Placenta and prostate DLG)	DLG5 KIAA0583 PDLG	1919	33|36|43	112	37.33	3	1|1|2|1|0|0|2|2|1|0|0|0|6|2|4|1|0|0	1	1	1	1	1	0
BioID	CCDC22_C	Q99615	DNAJC7	DnaJ homolog subfamily C member 7 (Tetratricopeptide repeat protein 2) (TPR repeat protein 2)	DNAJC7 TPR2 TTC2	494	18|16|22	56	18.67	3	0|3|2|1|3|1|1|2|2|0|0|0|2|1|4|1|3|1	1	1	1	1	1	0
BioID	CCDC22_C	Q6XZF7	DNMBP	Dynamin-binding protein (Scaffold protein Tuba)	DNMBP ARHGEF36 KIAA1010 TUBA	1577	16|15|26	57	19	3	2|4|4|1|0|0|4|3|4|0|0|0|2|7|1|1|0|0	0.96	1	0.96	1	0.96	0
BioID	CCDC22_C	Q86YF9	DZIP1	Cilium assembly protein DZIP1 (DAZ-interacting protein 1/2) (DAZ-interacting zinc finger protein 1)	DZIP1 DZIP DZIP2 KIAA0996	867	5|3|11	19	6.33	3	0|0|0|0|0|0|0|0|0|0|0|0|0|0|0|0|0|0	0.98	1	0.98	1	0.98	0
BioID	CCDC22_C	Q3B7T1	EDRF1	Erythroid differentiation-related factor 1	EDRF1 C10orf137	1238	22|15|20	57	19	3	2|0|2|0|0|0|0|2|0|0|0|0|1|1|2|0|0|0	1	1	1	1	1	0
BioID	CCDC22_C	P98174	FGD1	FYVE, RhoGEF and PH domain-containing protein 1 (Faciogenital dysplasia 1 protein) (Rho/Rac guanine nucleotide exchange factor FGD1) (Rho/Rac GEF) (Zinc finger FYVE domain-containing protein 3)	FGD1 FGDY ZFYVE3	961	7|6|7	20	6.67	3	1|2|1|0|2|2|0|1|1|0|0|0|1|0|0|0|2|2	0.91	0.95	0.91	0.95	0.91	0.01
BioID	CCDC22_C	Q02790	FKBP4	Peptidyl-prolyl cis-trans isomerase FKBP4 (PPIase FKBP4) (EC 5.2.1.8) (51 kDa FK506-binding protein) (FKBP51) (52 kDa FK506-binding protein) (52 kDa FKBP) (FKBP-52) (59 kDa immunophilin) (p59) (FK506-binding protein 4) (FKBP-4) (FKBP59) (HSP-binding immunophilin) (HBI) (Immunophilin FKBP52) (Rotamase) [Cleaved into: Peptidyl-prolyl cis-trans isomerase FKBP4, N-terminally processed]	FKBP4 FKBP52	459	37|36|34	107	35.67	3	8|8|12|8|11|8|10|9|8|0|0|0|2|1|3|8|12|8	0.99	0.99	0.99	0.99	0.99	0
BioID	CCDC22_C	Q9BTV5	FSD1	Fibronectin type III and SPRY domain-containing protein 1 (MID1-related protein 1) (Microtubule-associated protein GLFND)	FSD1 GLFND MIR1 VLP27	496	8|7|11	26	8.67	3	0|0|0|2|0|0|0|0|0|0|0|0|2|3|0|2|0|0	0.94	0.99	0.94	0.99	0.94	0.01
BioID	CCDC22_C	Q96CN9	GCC1	GRIP and coiled-coil domain-containing protein 1 (Golgi coiled-coil protein 1)	GCC1	775	6|10|10	26	8.67	3	0|0|0|0|0|0|0|0|0|0|0|0|2|2|1|0|0|0	0.98	1	0.98	1	0.98	0
BioID	CCDC22_C	Q92990	GLMN	Glomulin (FK506-binding protein-associated protein) (FAP) (FKBP-associated protein)	GLMN FAP48 FAP68 VMGLOM	594	4|4|7	15	5	3	0|0|0|0|0|0|0|0|0|0|0|0|0|0|0|0|0|0	0.99	1	0.99	1	0.99	0
BioID	CCDC22_C	Q96CS2	HAUS1	HAUS augmin-like complex subunit 1 (Coiled-coil domain-containing protein 5) (Enhancer of invasion-cluster) (HEI-C)	HAUS1 CCDC5 HEIC	278	31|20|24	75	25	3	0|0|0|5|5|4|0|0|0|0|0|0|0|0|0|4|5|4	0.99	1	0.99	1	0.99	0
BioID	CCDC22_C	Q9NVX0	HAUS2	HAUS augmin-like complex subunit 2 (Centrosomal protein of 27 kDa) (Cep27)	HAUS2 C15orf25 CEP27	235	18|14|21	53	17.67	3	0|0|1|3|3|4|0|0|0|0|0|0|2|2|0|3|3|4	1	1	1	1	1	0
BioID	CCDC22_C	Q9H6D7	HAUS4	HAUS augmin-like complex subunit 4	HAUS4 C14orf94	363	20|21|17	58	19.33	3	1|2|2|5|7|6|0|1|0|0|0|0|2|1|1|5|7|6	0.93	0.97	0.93	0.97	0.93	0.01
BioID	CCDC22_C	Q9BT25	HAUS8	HAUS augmin-like complex subunit 8 (HEC1/NDC80-interacting centrosome-associated protein 1) (Sarcoma antigen NY-SAR-48)	HAUS8 HICE1	410	17|19|15	51	17	3	1|1|0|6|6|7|2|1|3|0|0|0|0|0|0|6|6|7	0.78	0.88	0.78	0.88	0.78	0.05
BioID	CCDC22_C	Q53T59	HS1BP3	HCLS1-binding protein 3 (HS1-binding protein 3) (HSP1BP-3)	HS1BP3	392	35|37|28	100	33.33	3	1|2|1|4|3|5|1|5|3|0|0|0|2|1|2|4|3|5	1	1	1	1	1	0
BioID	CCDC22_C	Q9NWB7	IFT57	Intraflagellar transport protein 57 homolog (Dermal papilla-derived protein 8) (Estrogen-related receptor beta-like protein 1) (HIP1-interacting protein) (MHS4R2)	IFT57 DERP8 ESRRBL1 HIPPI	429	18|23|21	62	20.67	3	0|0|0|0|0|1|2|1|1|1|0|0|0|0|0|0|0|0	1	1	1	1	1	0
BioID	CCDC22_C	Q96LB3	IFT74	Intraflagellar transport protein 74 homolog (Capillary morphogenesis gene 1 protein) (CMG-1) (Coiled-coil domain-containing protein 2)	IFT74 CCDC2 CMG1	600	29|24|27	80	26.67	3	7|7|9|7|5|6|7|9|8|0|0|0|2|4|1|8|5|6	0.99	1	0.99	1	0.99	0
BioID	CCDC22_C	O15357	INPPL1	Phosphatidylinositol 3,4,5-trisphosphate 5-phosphatase 2 (EC 3.1.3.86) (Inositol polyphosphate phosphatase-like protein 1) (INPPL-1) (Protein 51C) (SH2 domain-containing inositol 5'-phosphatase 2) (SH2 domain-containing inositol phosphatase 2) (SHIP-2)	INPPL1 SHIP2	1258	16|11|14	41	13.67	3	1|1|1|0|0|3|1|1|2|0|0|0|0|0|1|0|0|3	1	1	1	1	1	0
BioID	CCDC22_C	Q2KHM9	KIAA0753	Protein moonraker (MNR) (OFD1- and FOPNL-interacting protein)	KIAA0753 MNR OFIP	967	31|26|28	85	28.33	3	1|0|0|0|0|0|2|2|1|1|0|0|0|0|1|0|0|1	1	1	1	1	1	0
BioID	CCDC22_C	Q9Y496	KIF3A	Kinesin-like protein KIF3A (Microtubule plus end-directed kinesin motor 3A)	KIF3A KIF3	699	8|5|5	18	6	3	0|0|0|0|0|0|0|0|0|0|0|0|0|0|0|0|0|0	1	1	1	1	1	0
BioID	CCDC22_C	Q2M1P5	KIF7	Kinesin-like protein KIF7	KIF7 UNQ340/PRO539	1343	15|16|17	48	16	3	0|0|1|1|0|0|0|1|0|0|0|0|0|0|0|1|0|0	1	1	1	1	1	0
BioID	CCDC22_C	Q96EK5	KIFBP	KIF-binding protein (KIF1-binding protein) (Kinesin family binding protein)	KIFBP KBP KIAA1279 KIF1BP	621	6|7|4	17	5.67	3	0|0|0|1|2|0|0|0|0|0|0|0|1|2|0|1|2|0	0.86	0.99	0.86	0.99	0.86	0.03
BioID	CCDC22_C	Q53HC5	KLHL26	Kelch-like protein 26	KLHL26	615	5|5|4	14	4.67	3	0|0|0|0|0|0|0|0|0|0|0|0|0|0|0|0|0|0	0.99	1	0.99	1	0.99	0
BioID	CCDC22_C	Q9Y448	KNSTRN	Small kinetochore-associated protein (SKAP) (Kinetochore-localized astrin-binding protein) (Kinastrin) (Kinetochore-localized astrin/SPAG5-binding protein) (TRAF4-associated factor 1)	KNSTRN C15orf23 SKAP TRAF4AF1 HSD11	316	10|14|11	35	11.67	3	0|1|1|0|0|0|0|0|1|0|0|0|3|5|3|0|0|0	0.92	0.98	0.92	0.98	0.92	0.01
BioID	CCDC22_C	Q9BQD3	KXD1	KxDL motif-containing protein 1	KXD1 C19orf50	176	4|4|5	13	4.33	3	0|0|0|0|0|0|0|0|0|0|0|0|0|0|0|0|0|0	0.99	1	0.99	1	0.99	0
BioID	CCDC22_C	Q86YT6	MIB1	E3 ubiquitin-protein ligase MIB1 (EC 2.3.2.27) (DAPK-interacting protein 1) (DIP-1) (Mind bomb homolog 1) (RING-type E3 ubiquitin transferase MIB1) (Zinc finger ZZ type with ankyrin repeat domain protein 2)	MIB1 DIP1 KIAA1323 ZZANK2	1006	12|9|13	34	11.33	3	0|0|0|0|0|0|1|1|0|0|0|0|0|0|0|0|0|0	1	1	1	1	1	0
BioID	CCDC22_C	Q99550	MPHOSPH9	M-phase phosphoprotein 9	MPHOSPH9 MPP9	1031	7|11|8	26	8.67	3	0|1|1|0|0|0|1|0|2|0|0|0|0|0|0|0|0|0	1	1	1	1	1	0
BioID	CCDC22_C	Q13614	MTMR2	Myotubularin-related protein 2 (Phosphatidylinositol-3,5-bisphosphate 3-phosphatase) (EC 3.1.3.95) (Phosphatidylinositol-3-phosphate phosphatase) (EC 3.1.3.64)	MTMR2 KIAA1073	643	29|19|29	77	25.67	3	0|0|0|0|0|0|0|0|0|0|0|0|0|0|0|0|0|0	1	1	1	1	1	0
BioID	CCDC22_C	Q86UW6	N4BP2	NEDD4-binding protein 2 (N4BP2) (EC 3.-.-.-) (BCL-3-binding protein)	N4BP2 B3BP KIAA1413	1770	33|31|44	108	36	3	3|5|3|12|7|7|5|3|5|0|1|1|5|2|3|12|7|8	1	1	1	1	1	0
BioID	CCDC22_C	Q8NEY1	NAV1	Neuron navigator 1 (Pore membrane and/or filament-interacting-like protein 3) (Steerin-1) (Unc-53 homolog 1) (unc53H1)	NAV1 KIAA1151 KIAA1213 POMFIL3 STEERIN1	1877	6|4|6	16	5.33	3	0|0|0|0|0|0|0|0|1|0|0|0|0|0|0|0|0|0	1	1	1	1	1	0
BioID	CCDC22_C	Q9HCH0	NCKAP5L	Nck-associated protein 5-like (NCKAP5-like) (Centrosomal protein of 169 kDa) (Cep169)	NCKAP5L CEP169 KIAA1602 FP1193	1334	11|13|18	42	14	3	2|0|3|0|0|0|3|1|1|0|0|0|0|2|0|0|0|0	1	1	1	1	1	0
BioID	CCDC22_C	Q9NXR1	NDE1	Nuclear distribution protein nudE homolog 1 (NudE)	NDE1 NUDE	335	4|5|12	21	7	3	0|0|0|0|0|0|0|0|0|0|0|0|0|0|0|0|0|0	1	1	1	1	1	0
BioID	CCDC22_C	Q8N4C6	NIN	Ninein (hNinein) (Glycogen synthase kinase 3 beta-interacting protein) (GSK3B-interacting protein)	NIN KIAA1565	2090	5|5|9	19	6.33	3	0|0|0|0|0|0|0|0|0|0|0|0|0|0|0|0|0|0	1	1	1	1	1	0
BioID	CCDC22_C	A8MXV4	NUDT19	Acyl-coenzyme A diphosphatase NUDT19 (EC 3.6.1.-) (Nucleoside diphosphate-linked moiety X motif 19) (Nudix motif 19)	NUDT19	375	38|32|37	107	35.67	3	10|12|14|6|3|6|14|16|12|0|0|0|1|1|1|6|3|6	0.87	0.92	0.87	0.92	0.87	0.02
BioID	CCDC22_C	Q7Z3B4	NUP54	Nucleoporin p54 (54 kDa nucleoporin)	NUP54	507	40|37|42	119	39.67	3	9|7|11|6|7|8|12|10|8|7|4|4|9|9|11|6|7|8	1	1	1	1	1	0
BioID	CCDC22_C	Q9BVL2	NUP58	Nucleoporin p58/p45 (58 kDa nucleoporin) (Nucleoporin-like protein 1)	NUP58 KIAA0410 NUPL1	599	21|21|20	62	20.67	3	6|5|5|4|4|4|4|5|5|3|1|0|7|4|3|4|4|4	1	1	1	1	1	0
BioID	CCDC22_C	Q9ULJ1	ODF2L	Protein BCAP (Basal body centriole-associated protein) (Outer dense fiber protein 2-like)	ODF2L BCAP KIAA1229	636	4|4|7	15	5	3	0|0|0|0|0|0|0|0|0|0|0|0|0|0|0|0|0|0	0.99	1	0.99	1	0.99	0
BioID	CCDC22_C	O75665	OFD1	Centriole and centriolar satellite protein OFD1 (Oral-facial-digital syndrome 1 protein) (Protein 71-7A)	OFD1 CXorf5	1012	48|55|58	161	53.67	3	5|10|10|0|0|1|8|12|11|0|0|0|15|16|15|0|0|1	0.97	0.99	0.97	0.99	0.97	0
BioID	CCDC22_C	Q15154	PCM1	Pericentriolar material 1 protein (PCM-1) (hPCM-1)	PCM1	2024	174|195|204	573	191	3	48|42|53|17|15|21|41|46|42|5|3|2|79|73|73|17|15|21	0.97	0.98	0.97	0.98	0.97	0
BioID	CCDC22_C	O95613	PCNT	Pericentrin (Kendrin) (Pericentrin-B)	PCNT KIAA0402 PCNT2	3336	87|86|108	281	93.67	3	18|11|15|7|1|5|17|13|15|0|0|0|15|19|19|7|1|5	1	1	1	1	1	0
BioID	CCDC22_C	Q9UPQ7	PDZRN3	E3 ubiquitin-protein ligase PDZRN3 (EC 2.3.2.27) (Ligand of Numb protein X 3) (PDZ domain-containing RING finger protein 3) (RING-type E3 ubiquitin transferase PDZRN3) (Semaphorin cytoplasmic domain-associated protein 3) (Protein SEMACAP3)	PDZRN3 KIAA1095 LNX3 SEMCAP3	1066	9|13|8	30	10	3	1|0|0|0|0|0|0|0|1|0|0|0|0|0|0|0|0|0	1	1	1	1	1	0
BioID	CCDC22_C	Q8WXW3	PIBF1	Progesterone-induced-blocking factor 1 (PIBF) (Centrosomal protein of 90 kDa) (CEP90)	PIBF1 C13orf24 PIBF	757	54|51|56	161	53.67	3	2|1|2|0|0|0|3|4|5|0|0|0|5|3|5|0|0|0	1	1	1	1	1	0
BioID	CCDC22_C	Q9ULL1	PLEKHG1	Pleckstrin homology domain-containing family G member 1	PLEKHG1 KIAA1209	1385	6|5|6	17	5.67	3	0|1|1|0|0|0|0|1|0|0|0|0|0|0|2|0|0|0	0.99	1	0.99	1	0.99	0
BioID	CCDC22_C	Q58EX7	PLEKHG4	Puratrophin-1 (Pleckstrin homology domain-containing family G member 4) (PH domain-containing family G member 4) (Purkinje cell atrophy-associated protein 1)	PLEKHG4 PRTPHN1	1191	4|2|4	10	3.33	3	0|0|0|0|0|0|0|0|0|0|0|0|0|0|0|0|0|0	0.89	0.99	0.89	0.99	0.89	0.02
BioID	CCDC22_C	Q06190	PPP2R3A	Serine/threonine-protein phosphatase 2A regulatory subunit B'' subunit alpha (PP2A subunit B isoform PR72/PR130) (PP2A subunit B isoform R3 isoform) (PP2A subunit B isoforms B''-PR72/PR130) (PP2A subunit B isoforms B72/B130) (Serine/threonine-protein phosphatase 2A 72/130 kDa regulatory subunit B)	PPP2R3A PPP2R3	1150	6|7|10	23	7.67	3	1|1|0|0|0|0|0|1|0|0|0|0|2|1|0|0|0|0	1	1	1	1	1	0
BioID	CCDC22_C	Q96LZ7	RMDN2	Regulator of microtubule dynamics protein 2 (RMD-2) (hRMD-2) (Protein FAM82A1)	RMDN2 FAM82A FAM82A1 BLOCK18 UNQ9371/PRO34163	410	6|2|4	12	4	3	0|0|0|0|0|0|0|0|0|0|0|0|0|0|0|0|0|0	0.89	1	0.89	1	0.89	0.02
BioID	CCDC22_C	Q6UVJ0	SASS6	Spindle assembly abnormal protein 6 homolog (HsSAS-6)	SASS6 SAS6	657	10|8|16	34	11.33	3	2|1|2|0|0|0|1|2|3|0|0|0|0|1|0|0|0|0	0.99	1	0.99	1	0.99	0
BioID	CCDC22_C	Q96NL6	SCLT1	Sodium channel and clathrin linker 1 (Sodium channel-associated protein 1)	SCLT1 SAP1	688	8|12|15	35	11.67	3	0|0|0|0|0|0|0|0|0|0|0|0|0|0|0|0|0|0	1	1	1	1	1	0
BioID	CCDC22_C	O94964	SOGA1	Protein SOGA1 (SOGA family member 1) (Suppressor of glucose by autophagy) (Suppressor of glucose, autophagy-associated protein 1) [Cleaved into: N-terminal form; C-terminal 80 kDa form (80-kDa SOGA fragment)]	SOGA1 C20orf117 KIAA0889 SOGA	1423	3|6|6	15	5	3	0|1|0|0|1|0|0|0|1|0|0|0|2|0|0|0|0|0	0.87	1	0.87	1	0.87	0.02
BioID	CCDC22_C	Q96R06	SPAG5	Sperm-associated antigen 5 (Astrin) (Deepest) (Mitotic spindle-associated protein p126) (MAP126)	SPAG5	1193	33|28|34	95	31.67	3	4|0|2|0|1|1|1|1|2|0|1|0|3|3|3|0|2|1	1	1	1	1	1	0
BioID	CCDC22_C	Q86W54	SPATA24	Spermatogenesis-associated protein 24 (Testis protein T6441 homolog)	SPATA24	205	2|3|6	11	3.67	3	0|0|0|0|0|0|0|0|0|0|0|0|0|0|1|0|0|0	0.87	1	0.87	1	0.87	0.02
BioID	CCDC22_C	Q8N0Z3	SPICE1	Spindle and centriole-associated protein 1 (Coiled-coil domain-containing protein 52) (Spindle and centriole-associated protein)	SPICE1 CCDC52 SPICE	855	10|13|12	35	11.67	3	0|0|0|2|1|2|0|0|0|0|0|0|1|1|1|2|1|2	1	1	1	1	1	0
BioID	CCDC22_C	Q9Y2D8	SSX2IP	Afadin- and alpha-actinin-binding protein (ADIP) (Afadin DIL domain-interacting protein) (SSX2-interacting protein)	SSX2IP KIAA0923	614	15|15|19	49	16.33	3	0|0|0|1|0|0|0|0|1|0|0|0|1|1|0|1|0|0	1	1	1	1	1	0
BioID	CCDC22_C	Q9UPU7	TBC1D2B	TBC1 domain family member 2B	TBC1D2B KIAA1055	963	28|28|22	78	26	3	6|8|6|0|0|5|4|8|4|0|0|0|1|4|3|0|0|5	0.98	0.99	0.98	0.99	0.98	0
BioID	CCDC22_C	Q96DN5	TBC1D31	TBC1 domain family member 31 (WD repeat-containing protein 67)	TBC1D31 WDR67	1066	3|4|4	11	3.67	3	0|0|0|0|0|0|0|0|0|0|0|0|1|0|0|0|0|0	0.97	0.99	0.97	0.99	0.97	0
BioID	CCDC22_C	A7MCY6	TBKBP1	TANK-binding kinase 1-binding protein 1 (TBK1-binding protein 1)	TBKBP1 KIAA0775 SINTBAD	615	14|15|15	44	14.67	3	0|0|0|0|0|0|0|0|0|0|0|0|0|0|0|0|0|0	1	1	1	1	1	0
BioID	CCDC22_C	O00463	TRAF5	TNF receptor-associated factor 5 (RING finger protein 84)	TRAF5 RNF84	557	13|13|13	39	13	3	0|2|1|0|0|0|1|0|2|0|0|0|1|0|2|0|1|0	1	1	1	1	1	0
BioID	CCDC22_C	O60296	TRAK2	Trafficking kinesin-binding protein 2 (Amyotrophic lateral sclerosis 2 chromosomal region candidate gene 3 protein)	TRAK2 ALS2CR3 KIAA0549	914	7|5|5	17	5.67	3	0|0|1|0|0|0|0|1|2|0|0|0|0|0|0|0|0|0	0.98	1	0.98	1	0.98	0
BioID	CCDC22_C	P14373	TRIM27	Zinc finger protein RFP (EC 2.3.2.27) (RING finger protein 76) (RING-type E3 ubiquitin transferase TRIM27) (Ret finger protein) (Tripartite motif-containing protein 27)	TRIM27 RFP RNF76	513	10|8|14	32	10.67	3	0|0|2|0|0|0|0|0|0|0|0|0|0|0|2|0|0|0	0.99	1	0.99	1	0.99	0
BioID	CCDC22_C	Q13049	TRIM32	E3 ubiquitin-protein ligase TRIM32 (EC 2.3.2.27) (72 kDa Tat-interacting protein) (RING-type E3 ubiquitin transferase TRIM32) (Tripartite motif-containing protein 32) (Zinc finger protein HT2A)	TRIM32 HT2A	653	4|3|6	13	4.33	3	0|0|0|0|0|0|0|0|0|0|0|0|0|0|0|0|0|0	0.97	1	0.97	1	0.97	0
BioID	CCDC22_C	Q96QT4	TRPM7	Transient receptor potential cation channel subfamily M member 7 (EC 2.7.11.1) (Channel-kinase 1) (Long transient receptor potential channel 7) (LTrpC-7) (LTrpC7)	TRPM7 CHAK1 LTRPC7	1865	7|9|10	26	8.67	3	0|0|0|0|0|0|0|0|0|0|0|0|1|1|0|0|0|0	1	1	1	1	1	0
BioID	CCDC22_C	Q86WT1	TTC30A	Tetratricopeptide repeat protein 30A (TPR repeat protein 30A)	TTC30A	665	7|3|5	15	5	3	0|0|0|0|0|0|0|0|0|0|0|0|0|0|0|0|0|0	0.98	1	0.98	1	0.98	0
BioID	CCDC22_C	Q9H9C1	VIPAS39	Spermatogenesis-defective protein 39 homolog (hSPE-39) (VPS33B-interacting protein in apical-basolateral polarity regulator) (VPS33B-interacting protein in polarity and apical restriction)	VIPAS39 C14orf133 SPE39 VIPAR	493	16|17|15	48	16	3	0|0|0|2|3|3|0|0|0|0|0|0|1|2|0|2|3|3	1	1	1	1	1	0
BioID	CCDC22_C	Q9H267	VPS33B	Vacuolar protein sorting-associated protein 33B (hVPS33B)	VPS33B	617	17|15|21	53	17.67	3	5|8|3|4|2|3|5|4|3|0|0|0|5|3|2|4|2|3	0.99	1	0.99	1	0.99	0
BioID	CCDC22_C	Q7Z3J2	VPS35L	VPS35 endosomal protein-sorting factor-like (Esophageal cancer-associated protein)	VPS35L C16orf62 101F10.2	963	6|11|15	32	10.67	3	0|0|0|0|0|0|0|0|0|0|0|0|0|1|1|0|0|2	1	1	1	1	1	0
BioID	CCDC22_C	C4AMC7	WASH3P	Putative WAS protein family homolog 3 (Protein FAM39DP)	WASH3P FAM39DP	463	31|32|30	93	31	3	5|2|3|7|3|4|1|6|1|1|4|0|3|4|4|7|3|4	1	1	1	1	1	0
BioID	CCDC22_C	Q641Q2	WASHC2A	WASH complex subunit 2A	WASHC2A FAM21A FAM21B	1341	174|160|172	506	168.67	3	28|22|22|17|15|16|29|20|26|4|5|1|30|27|32|17|15|17	1	1	1	1	1	0
BioID	CCDC22_C	Q9Y4E1	WASHC2C	WASH complex subunit 2C (Vaccinia virus penetration factor) (VPEF)	WASHC2C FAM21C KIAA0592 VPEF	1320	25|30|28	83	27.67	3	3|2|2|1|0|0|3|1|3|0|0|0|4|3|2|1|0|0	1	1	1	1	1	0
BioID	CCDC22_C	Q9Y3C0	WASHC3	WASH complex subunit 3 (Coiled-coil domain-containing protein 53)	WASHC3 AD-016 CCDC53 CGI-116 x0009	194	7|13|12	32	10.67	3	2|0|1|1|0|0|1|1|0|0|0|0|2|2|1|1|0|0	0.99	1	0.99	1	0.99	0
BioID	CCDC22_C	Q2M389	WASHC4	WASH complex subunit 4 (Strumpellin and WASH-interacting protein) (SWIP) (WASH complex subunit SWIP)	WASHC4 KIAA1033	1173	99|102|109	310	103.33	3	18|21|18|8|14|8|23|20|23|2|0|1|13|21|11|8|14|8	1	1	1	1	1	0
BioID	CCDC22_C	Q12768	WASHC5	WASH complex subunit 5 (Strumpellin) (WASH complex subunit strumpellin)	WASHC5 KIAA0196	1159	120|124|153	397	132.33	3	20|21|17|18|10|14|17|21|21|2|2|1|17|17|17|18|10|15	1	1	1	1	1	0
BioID	CCDC22_N	Q9UPS8	ANKRD26	Ankyrin repeat domain-containing protein 26	ANKRD26 KIAA1074	1710	39|35|43	117	39	3	2|2|2|0|0|0|4|4|3|0|0|0|1|2|0|0|0|0	1	1	1	1	1	0
BioID	CCDC22_N	Q4AC94	C2CD3	C2 domain-containing protein 3	C2CD3	2353	3|7|8	18	6	3	0|0|0|0|0|0|0|0|0|0|0|0|0|0|0|0|0|0	0.98	1	0.98	1	0.98	0
BioID	CCDC22_N	Q08AD1	CAMSAP2	Calmodulin-regulated spectrin-associated protein 2 (Calmodulin-regulated spectrin-associated protein 1-like protein 1)	CAMSAP2 CAMSAP1L1 KIAA1078	1489	50|49|48	147	49	3	7|7|9|2|1|1|10|10|10|0|0|0|8|4|5|3|1|1	1	1	1	1	1	0
BioID	CCDC22_N	Q96M89	CCDC138	Coiled-coil domain-containing protein 138	CCDC138	665	38|49|44	131	43.67	3	3|2|3|0|0|0|3|2|4|0|0|0|3|3|0|0|0|0	1	1	1	1	1	0
BioID	CCDC22_N	Q49A88	CCDC14	Coiled-coil domain-containing protein 14	CCDC14	953	18|28|22	68	22.67	3	0|0|0|0|0|0|0|0|0|0|0|0|0|0|0|0|0|0	1	1	1	1	1	0
BioID	CCDC22_N	Q5T9S5	CCDC18	Coiled-coil domain-containing protein 18 (Sarcoma antigen NY-SAR-24)	CCDC18	1454	24|17|23	64	21.33	3	2|2|1|0|1|0|1|2|1|0|0|0|2|0|0|0|0|0	1	1	1	1	1	0
BioID	CCDC22_N	O60826	CCDC22	Coiled-coil domain-containing protein 22	CCDC22 CXorf37 JM1	627	420|395|354	1169	389.67	3	4|6|4|3|4|3|7|5|5|0|0|0|6|8|3|3|4|3	1	1	1	1	1	0
BioID	CCDC22_N	Q2TAC2	CCDC57	Coiled-coil domain-containing protein 57	CCDC57	915	4|3|3	10	3.33	3	0|0|0|0|0|0|0|0|0|0|0|0|0|0|0|0|0|0	0.95	0.99	0.95	0.99	0.95	0.01
BioID	CCDC22_N	Q9Y6R9	CCDC61	Centrosomal protein CCDC61 (Coiled-coil domain-containing protein 61) (VFL3 homolog)	CCDC61	512	7|7|2	16	5.33	3	0|0|0|0|0|0|0|0|0|0|0|0|0|0|0|0|0|0	0.9	1	0.9	1	0.9	0.01
BioID	CCDC22_N	A2RUB6	CCDC66	Coiled-coil domain-containing protein 66	CCDC66	948	5|7|6	18	6	3	0|0|0|0|0|0|0|0|0|0|0|0|0|0|0|0|0|0	1	1	1	1	1	0
BioID	CCDC22_N	Q9BR77	CCDC77	Coiled-coil domain-containing protein 77	CCDC77	488	19|25|21	65	21.67	3	0|0|0|0|0|0|0|2|0|0|0|0|0|1|0|0|0|0	1	1	1	1	1	0
BioID	CCDC22_N	Q567U6	CCDC93	Coiled-coil domain-containing protein 93	CCDC93	631	82|89|92	263	87.67	3	0|0|0|0|1|0|0|0|0|0|0|0|1|3|1|0|2|1	1	1	1	1	1	0
BioID	CCDC22_N	Q8N960	CEP120	Centrosomal protein of 120 kDa (Cep120) (Coiled-coil domain-containing protein 100)	CEP120 CCDC100	986	2|5|2	9	3	3	0|0|0|0|0|0|0|0|0|0|0|0|0|0|0|0|0|0	0.79	1	0.79	1	0.79	0.04
BioID	CCDC22_N	Q9UPN4	CEP131	Centrosomal protein of 131 kDa (5-azacytidine-induced protein 1) (Pre-acrosome localization protein 1)	CEP131 AZI1 KIAA1118	1083	79|87|69	235	78.33	3	0|0|1|0|0|0|2|0|1|0|0|0|1|4|7|0|0|0	1	1	1	1	1	0
BioID	CCDC22_N	O94986	CEP152	Centrosomal protein of 152 kDa (Cep152)	CEP152 KIAA0912	1710	37|40|35	112	37.33	3	2|0|2|0|0|0|2|5|3|0|0|0|3|5|1|0|0|0	1	1	1	1	1	0
BioID	CCDC22_N	Q5TB80	CEP162	Centrosomal protein of 162 kDa (Cep162) (Protein QN1 homolog)	CEP162 C6orf84 KIAA1009 QN1	1403	18|19|16	53	17.67	3	0|0|0|0|0|0|0|0|0|0|0|0|0|0|0|0|0|0	1	1	1	1	1	0
BioID	CCDC22_N	Q9UPV0	CEP164	Centrosomal protein of 164 kDa (Cep164)	CEP164 KIAA1052 NPHP15	1460	5|8|6	19	6.33	3	1|1|1|1|0|1|1|1|2|0|0|0|1|2|1|1|0|1	0.8	0.99	0.8	0.99	0.8	0.04
BioID	CCDC22_N	Q96NB1	CEP20	Centrosomal protein 20 (FGFR1OP N-terminal-like protein) (FOP-related protein of 20 kDa) (LisH domain-containing protein FOPNL)	CEP20 C16orf63 FOPNL FOR20 PHSECRG2	174	10|4|8	22	7.33	3	0|0|0|0|0|0|0|0|1|0|0|0|0|0|0|0|0|0	1	1	1	1	1	0
BioID	CCDC22_N	O15078	CEP290	Centrosomal protein of 290 kDa (Cep290) (Bardet-Biedl syndrome 14 protein) (Cancer/testis antigen 87) (CT87) (Nephrocystin-6) (Tumor antigen se2-2)	CEP290 BBS14 KIAA0373 NPHP6	2479	27|26|18	71	23.67	3	0|0|0|0|0|0|0|0|0|0|0|0|0|0|0|0|0|0	1	1	1	1	1	0
BioID	CCDC22_N	Q5VT06	CEP350	Centrosome-associated protein 350 (Cep350) (Centrosome-associated protein of 350 kDa)	CEP350 CAP350 KIAA0480 GM133	3117	48|67|46	161	53.67	3	3|3|3|8|5|5|4|3|5|0|0|0|8|8|9|8|5|4	1	1	1	1	1	0
BioID	CCDC22_N	Q53EZ4	CEP55	Centrosomal protein of 55 kDa (Cep55) (Up-regulated in colon cancer 6)	CEP55 C10orf3 URCC6	464	20|19|21	60	20	3	4|2|5|0|0|2|5|3|4|0|0|0|4|3|3|0|0|2	1	1	1	1	1	0
BioID	CCDC22_N	Q96MT8	CEP63	Centrosomal protein of 63 kDa (Cep63)	CEP63	703	5|5|4	14	4.67	3	0|0|0|0|0|0|0|0|0|0|0|0|0|1|0|0|0|0	0.99	1	0.99	1	0.99	0
BioID	CCDC22_N	Q9P209	CEP72	Centrosomal protein of 72 kDa (Cep72)	CEP72 KIAA1519	647	37|28|29	94	31.33	3	0|0|0|0|0|0|0|0|0|0|0|0|0|0|0|0|0|0	1	1	1	1	1	0
BioID	CCDC22_N	Q8N668	COMMD1	COMM domain-containing protein 1 (Protein Murr1)	COMMD1 C2orf5 MURR1	190	59|57|63	179	59.67	3	2|1|0|1|0|0|0|1|0|0|0|0|0|0|0|1|0|1	1	1	1	1	1	0
BioID	CCDC22_N	Q9Y6G5	COMMD10	COMM domain-containing protein 10	COMMD10 HSPC305 PTD002	202	32|37|42	111	37	3	0|0|0|0|0|0|0|0|0|0|0|0|0|0|0|0|0|0	1	1	1	1	1	0
BioID	CCDC22_N	Q86X83	COMMD2	COMM domain-containing protein 2	COMMD2 HSPC042 My004	199	65|50|61	176	58.67	3	1|1|1|0|0|0|3|2|2|0|0|0|0|0|0|0|0|0	1	1	1	1	1	0
BioID	CCDC22_N	Q9UBI1	COMMD3	COMM domain-containing protein 3 (Protein Bup) (Protein PIL)	COMMD3 BUP C10orf8	195	82|70|71	223	74.33	3	5|3|3|7|5|5|5|3|2|0|0|0|5|4|2|7|5|5	1	1	1	1	1	0
BioID	CCDC22_N	Q9H0A8	COMMD4	COMM domain-containing protein 4	COMMD4	199	61|62|59	182	60.67	3	2|2|3|1|0|1|1|1|1|0|0|0|1|0|0|1|0|1	1	1	1	1	1	0
BioID	CCDC22_N	Q9GZQ3	COMMD5	COMM domain-containing protein 5 (Hypertension-related calcium-regulated gene protein) (HCaRG)	COMMD5 HT002	224	24|21|39	84	28	3	0|0|0|1|0|0|0|0|0|0|0|0|0|0|0|1|0|0	1	1	1	1	1	0
BioID	CCDC22_N	Q7Z4G1	COMMD6	COMM domain-containing protein 6	COMMD6 MSTP076	85	37|45|41	123	41	3	0|0|0|0|0|2|0|0|0|0|0|0|0|0|0|0|0|2	1	1	1	1	1	0
BioID	CCDC22_N	Q86VX2	COMMD7	COMM domain-containing protein 7	COMMD7 C20orf92	200	15|18|22	55	18.33	3	0|0|0|0|0|0|0|0|0|0|0|0|0|0|0|0|0|0	1	1	1	1	1	0
BioID	CCDC22_N	Q9NX08	COMMD8	COMM domain-containing protein 8	COMMD8 MDS022	183	65|64|77	206	68.67	3	3|3|1|1|1|2|1|1|2|0|0|0|3|3|2|1|1|2	1	1	1	1	1	0
BioID	CCDC22_N	Q9P000	COMMD9	COMM domain-containing protein 9	COMMD9 HSPC166	198	26|32|31	89	29.67	3	0|0|0|0|0|0|0|0|0|0|0|0|0|0|0|0|0|0	1	1	1	1	1	0
BioID	CCDC22_N	Q1MSJ5	CSPP1	Centrosome and spindle pole-associated protein 1	CSPP1 CSPP	1256	63|70|60	193	64.33	3	0|0|0|0|0|0|1|1|1|0|0|0|0|0|1|0|0|0	1	1	1	1	1	0
BioID	CCDC22_N	Q8TCE6	DENND10	DENN domain-containing protein 10 (Protein FAM45A)	DENND10 FAM45A	357	77|63|84	224	74.67	3	0|0|0|0|0|0|0|0|0|0|0|0|0|0|1|0|0|0	1	1	1	1	1	0
BioID	CCDC22_N	Q8TDM6	DLG5	Disks large homolog 5 (Discs large protein P-dlg) (Placenta and prostate DLG)	DLG5 KIAA0583 PDLG	1919	51|53|45	149	49.67	3	1|1|2|1|0|0|2|2|1|0|0|0|6|2|4|1|0|0	1	1	1	1	1	0
BioID	CCDC22_N	Q96C92	ENTR1	Endosome-associated-trafficking regulator 1 (Antigen NY-CO-3) (Serologically defined colon cancer antigen 3)	ENTR1 SDCCAG3	435	14|13|13	40	13.33	3	2|2|2|0|0|0|3|2|3|0|0|0|6|3|6|0|0|0	0.87	0.9	0.87	0.9	0.87	0.02
BioID	CCDC22_N	Q5T1M5	FKBP15	FK506-binding protein 15 (FKBP-15) (133 kDa FK506-binding protein) (133 kDa FKBP) (FKBP-133) (WASP- and FKBP-like protein) (WAFL)	FKBP15 KIAA0674	1219	30|35|31	96	32	3	8|8|12|8|5|7|6|7|5|0|0|0|11|13|11|8|5|7	0.99	1	0.99	1	0.99	0
BioID	CCDC22_N	Q96CS2	HAUS1	HAUS augmin-like complex subunit 1 (Coiled-coil domain-containing protein 5) (Enhancer of invasion-cluster) (HEI-C)	HAUS1 CCDC5 HEIC	278	13|17|20	50	16.67	3	0|0|0|5|5|4|0|0|0|0|0|0|0|0|0|4|5|4	0.9	0.97	0.9	0.97	0.9	0.01
BioID	CCDC22_N	Q9H6D7	HAUS4	HAUS augmin-like complex subunit 4	HAUS4 C14orf94	363	17|13|24	54	18	3	1|2|2|5|7|6|0|1|0|0|0|0|2|1|1|5|7|6	0.81	0.99	0.81	0.99	0.81	0.04
BioID	CCDC22_N	Q2KHM9	KIAA0753	Protein moonraker (MNR) (OFD1- and FOPNL-interacting protein)	KIAA0753 MNR OFIP	967	39|48|40	127	42.33	3	1|0|0|0|0|0|2|2|1|1|0|0|0|0|1|0|0|1	1	1	1	1	1	0
BioID	CCDC22_N	Q2M1P5	KIF7	Kinesin-like protein KIF7	KIF7 UNQ340/PRO539	1343	43|59|53	155	51.67	3	0|0|1|1|0|0|0|1|0|0|0|0|0|0|0|1|0|0	1	1	1	1	1	0
BioID	CCDC22_N	Q86YT6	MIB1	E3 ubiquitin-protein ligase MIB1 (EC 2.3.2.27) (DAPK-interacting protein 1) (DIP-1) (Mind bomb homolog 1) (RING-type E3 ubiquitin transferase MIB1) (Zinc finger ZZ type with ankyrin repeat domain protein 2)	MIB1 DIP1 KIAA1323 ZZANK2	1006	29|27|30	86	28.67	3	0|0|0|0|0|0|1|1|0|0|0|0|0|0|0|0|0|0	1	1	1	1	1	0
BioID	CCDC22_N	Q99550	MPHOSPH9	M-phase phosphoprotein 9	MPHOSPH9 MPP9	1031	22|29|18	69	23	3	0|1|1|0|0|0|1|0|2|0|0|0|0|0|0|0|0|0	1	1	1	1	1	0
BioID	CCDC22_N	Q13614	MTMR2	Myotubularin-related protein 2 (Phosphatidylinositol-3,5-bisphosphate 3-phosphatase) (EC 3.1.3.95) (Phosphatidylinositol-3-phosphate phosphatase) (EC 3.1.3.64)	MTMR2 KIAA1073	643	18|16|22	56	18.67	3	0|0|0|0|0|0|0|0|0|0|0|0|0|0|0|0|0|0	1	1	1	1	1	0
BioID	CCDC22_N	Q147X3	NAA30	N-alpha-acetyltransferase 30 (EC 2.3.1.256) (N-acetyltransferase 12) (N-acetyltransferase MAK3 homolog) (NatC catalytic subunit)	NAA30 C14orf35 MAK3 NAT12	362	47|61|39	147	49	3	1|0|1|3|1|1|0|2|1|0|0|0|7|7|4|3|1|1	1	1	1	1	1	0
BioID	CCDC22_N	Q5VZE5	NAA35	N-alpha-acetyltransferase 35, NatC auxiliary subunit (Embryonic growth-associated protein homolog) (Protein MAK10 homolog)	NAA35 EGAP MAK10	725	64|65|66	195	65	3	4|3|0|0|1|2|2|2|5|0|0|0|2|2|2|0|1|2	1	1	1	1	1	0
BioID	CCDC22_N	Q9BRA0	NAA38	N-alpha-acetyltransferase 38, NatC auxiliary subunit (LSM domain-containing protein 1) (Phosphonoformate immuno-associated protein 2)	NAA38 LSMD1 MAK31 PFAAP2	125	13|14|16	43	14.33	3	0|0|0|1|0|0|0|0|0|0|0|0|0|0|1|1|0|0	1	1	1	1	1	0
BioID	CCDC22_N	Q9HCH0	NCKAP5L	Nck-associated protein 5-like (NCKAP5-like) (Centrosomal protein of 169 kDa) (Cep169)	NCKAP5L CEP169 KIAA1602 FP1193	1334	9|17|13	39	13	3	2|0|3|0|0|0|3|1|1|0|0|0|0|2|0|0|0|0	0.99	1	0.99	1	0.99	0
BioID	CCDC22_N	Q8N4C6	NIN	Ninein (hNinein) (Glycogen synthase kinase 3 beta-interacting protein) (GSK3B-interacting protein)	NIN KIAA1565	2090	14|19|19	52	17.33	3	0|0|0|0|0|0|0|0|0|0|0|0|0|0|0|0|0|0	1	1	1	1	1	0
BioID	CCDC22_N	O75665	OFD1	Centriole and centriolar satellite protein OFD1 (Oral-facial-digital syndrome 1 protein) (Protein 71-7A)	OFD1 CXorf5	1012	124|118|129	371	123.67	3	5|10|10|0|0|1|8|12|11|0|0|0|15|16|15|0|0|1	1	1	1	1	1	0
BioID	CCDC22_N	Q15154	PCM1	Pericentriolar material 1 protein (PCM-1) (hPCM-1)	PCM1	2024	297|332|289	918	306	3	48|42|53|17|15|21|41|46|42|5|3|2|79|73|73|17|15|21	1	1	1	1	1	0
BioID	CCDC22_N	O95613	PCNT	Pericentrin (Kendrin) (Pericentrin-B)	PCNT KIAA0402 PCNT2	3336	92|117|114	323	107.67	3	18|11|15|7|1|5|17|13|15|0|0|0|15|19|19|7|1|5	1	1	1	1	1	0
BioID	CCDC22_N	Q8WXW3	PIBF1	Progesterone-induced-blocking factor 1 (PIBF) (Centrosomal protein of 90 kDa) (CEP90)	PIBF1 C13orf24 PIBF	757	71|77|73	221	73.67	3	2|1|2|0|0|0|3|4|5|0|0|0|5|3|5|0|0|0	1	1	1	1	1	0
BioID	CCDC22_N	Q96NL6	SCLT1	Sodium channel and clathrin linker 1 (Sodium channel-associated protein 1)	SCLT1 SAP1	688	9|9|12	30	10	3	0|0|0|0|0|0|0|0|0|0|0|0|0|0|0|0|0|0	1	1	1	1	1	0
BioID	CCDC22_N	Q96R06	SPAG5	Sperm-associated antigen 5 (Astrin) (Deepest) (Mitotic spindle-associated protein p126) (MAP126)	SPAG5	1193	13|19|12	44	14.67	3	4|0|2|0|1|1|1|1|2|0|1|0|3|3|3|0|2|1	1	1	1	1	1	0
BioID	CCDC22_N	Q86W54	SPATA24	Spermatogenesis-associated protein 24 (Testis protein T6441 homolog)	SPATA24	205	8|10|5	23	7.67	3	0|0|0|0|0|0|0|0|0|0|0|0|0|0|1|0|0|0	1	1	1	1	1	0
BioID	CCDC22_N	Q8N0Z3	SPICE1	Spindle and centriole-associated protein 1 (Coiled-coil domain-containing protein 52) (Spindle and centriole-associated protein)	SPICE1 CCDC52 SPICE	855	17|19|17	53	17.67	3	0|0|0|2|1|2|0|0|0|0|0|0|1|1|1|2|1|2	1	1	1	1	1	0
BioID	CCDC22_N	Q9Y2D8	SSX2IP	Afadin- and alpha-actinin-binding protein (ADIP) (Afadin DIL domain-interacting protein) (SSX2-interacting protein)	SSX2IP KIAA0923	614	19|29|24	72	24	3	0|0|0|1|0|0|0|0|1|0|0|0|1|1|0|1|0|0	1	1	1	1	1	0
BioID	CCDC22_N	Q96DN5	TBC1D31	TBC1 domain family member 31 (WD repeat-containing protein 67)	TBC1D31 WDR67	1066	20|22|22	64	21.33	3	0|0|0|0|0|0|0|0|0|0|0|0|1|0|0|0|0|0	1	1	1	1	1	0
BioID	CCDC22_N	Q6EMB2	TTLL5	Tubulin polyglutamylase TTLL5 (EC 6.3.2.-) (SRC1 and TIF2-associated modulatory protein) (STAMP protein) (Tubulin--tyrosine ligase-like protein 5)	TTLL5 KIAA0998 STAMP	1281	7|5|4	16	5.33	3	0|0|0|1|0|1|1|0|0|0|0|0|1|0|0|0|0|0	0.97	1	0.97	1	0.97	0
BioID	CCDC22_N	Q7Z3J2	VPS35L	VPS35 endosomal protein-sorting factor-like (Esophageal cancer-associated protein)	VPS35L C16orf62 101F10.2	963	11|21|13	45	15	3	0|0|0|0|0|0|0|0|0|0|0|0|0|1|1|0|0|2	1	1	1	1	1	0
BioID	CCDC22_N	C4AMC7	WASH3P	Putative WAS protein family homolog 3 (Protein FAM39DP)	WASH3P FAM39DP	463	25|17|21	63	21	3	5|2|3|7|3|4|1|6|1|1|4|0|3|4|4|7|3|4	1	1	1	1	1	0
BioID	CCDC22_N	Q641Q2	WASHC2A	WASH complex subunit 2A	WASHC2A FAM21A FAM21B	1341	128|125|126	379	126.33	3	28|22|22|17|15|16|29|20|26|4|5|1|30|27|32|17|15|17	1	1	1	1	1	0
BioID	CCDC22_N	Q9Y4E1	WASHC2C	WASH complex subunit 2C (Vaccinia virus penetration factor) (VPEF)	WASHC2C FAM21C KIAA0592 VPEF	1320	24|22|26	72	24	3	3|2|2|1|0|0|3|1|3|0|0|0|4|3|2|1|0|0	1	1	1	1	1	0
BioID	CCDC22_N	Q2M389	WASHC4	WASH complex subunit 4 (Strumpellin and WASH-interacting protein) (SWIP) (WASH complex subunit SWIP)	WASHC4 KIAA1033	1173	68|70|58	196	65.33	3	18|21|18|8|14|8|23|20|23|2|0|1|13|21|11|8|14|8	0.99	1	0.99	1	0.99	0
BioID	CCDC22_N	Q12768	WASHC5	WASH complex subunit 5 (Strumpellin) (WASH complex subunit strumpellin)	WASHC5 KIAA0196	1159	78|82|70	230	76.67	3	20|21|17|18|10|14|17|21|21|2|2|1|17|17|17|18|10|15	1	1	1	1	1	0
BioID	CCDC22_N	Q96KV7	WDR90	WD repeat-containing protein 90	WDR90 C16orf15 C16orf16 C16orf17 C16orf18 C16orf19 KIAA1924	1748	3|4|2	9	3	3	0|0|0|0|0|0|0|0|0|0|0|0|0|0|0|0|0|0	0.87	0.99	0.87	0.99	0.87	0.02
BioID	CCDC93_C	Q96M89	CCDC138	Coiled-coil domain-containing protein 138	CCDC138	665	10|18|15	43	14.33	3	3|2|3|0|0|0|3|2|4|0|0|0|3|3|0|0|0|0	0.96	1	0.96	1	0.96	0.01
BioID	CCDC93_C	O60826	CCDC22	Coiled-coil domain-containing protein 22	CCDC22 CXorf37 JM1	627	62|78|72	212	70.67	3	4|6|4|3|4|3|7|5|5|0|0|0|6|8|3|3|4|3	1	1	1	1	1	0
BioID	CCDC93_C	Q9BR77	CCDC77	Coiled-coil domain-containing protein 77	CCDC77	488	8|11|5	24	8	3	0|0|0|0|0|0|0|2|0|0|0|0|0|1|0|0|0|0	0.99	1	0.99	1	0.99	0
BioID	CCDC93_C	Q567U6	CCDC93	Coiled-coil domain-containing protein 93	CCDC93	631	203|191|175	569	189.67	3	0|0|0|0|1|0|0|0|0|0|0|0|1|3|1|0|2|1	1	1	1	1	1	0
BioID	CCDC93_C	Q9UPN4	CEP131	Centrosomal protein of 131 kDa (5-azacytidine-induced protein 1) (Pre-acrosome localization protein 1)	CEP131 AZI1 KIAA1118	1083	35|37|37	109	36.33	3	0|0|1|0|0|0|2|0|1|0|0|0|1|4|7|0|0|0	1	1	1	1	1	0
BioID	CCDC93_C	Q9P209	CEP72	Centrosomal protein of 72 kDa (Cep72)	CEP72 KIAA1519	647	15|13|12	40	13.33	3	0|0|0|0|0|0|0|0|0|0|0|0|0|0|0|0|0|0	1	1	1	1	1	0
BioID	CCDC93_C	Q8N668	COMMD1	COMM domain-containing protein 1 (Protein Murr1)	COMMD1 C2orf5 MURR1	190	15|19|12	46	15.33	3	2|1|0|1|0|0|0|1|0|0|0|0|0|0|0|1|0|1	1	1	1	1	1	0
BioID	CCDC93_C	Q86X83	COMMD2	COMM domain-containing protein 2	COMMD2 HSPC042 My004	199	19|22|20	61	20.33	3	1|1|1|0|0|0|3|2|2|0|0|0|0|0|0|0|0|0	1	1	1	1	1	0
BioID	CCDC93_C	Q9UBI1	COMMD3	COMM domain-containing protein 3 (Protein Bup) (Protein PIL)	COMMD3 BUP C10orf8	195	27|29|27	83	27.67	3	5|3|3|7|5|5|5|3|2|0|0|0|5|4|2|7|5|5	1	1	1	1	1	0
BioID	CCDC93_C	Q9H0A8	COMMD4	COMM domain-containing protein 4	COMMD4	199	16|17|18	51	17	3	2|2|3|1|0|1|1|1|1|0|0|0|1|0|0|1|0|1	1	1	1	1	1	0
BioID	CCDC93_C	Q7Z4G1	COMMD6	COMM domain-containing protein 6	COMMD6 MSTP076	85	7|7|8	22	7.33	3	0|0|0|0|0|2|0|0|0|0|0|0|0|0|0|0|0|2	0.98	0.99	0.98	0.99	0.98	0
BioID	CCDC93_C	Q9NX08	COMMD8	COMM domain-containing protein 8	COMMD8 MDS022	183	13|17|21	51	17	3	3|3|1|1|1|2|1|1|2|0|0|0|3|3|2|1|1|2	1	1	1	1	1	0
BioID	CCDC93_C	Q8TCE6	DENND10	DENN domain-containing protein 10 (Protein FAM45A)	DENND10 FAM45A	357	25|39|32	96	32	3	0|0|0|0|0|0|0|0|0|0|0|0|0|0|1|0|0|0	1	1	1	1	1	0
BioID	CCDC93_C	Q8TDM6	DLG5	Disks large homolog 5 (Discs large protein P-dlg) (Placenta and prostate DLG)	DLG5 KIAA0583 PDLG	1919	25|23|26	74	24.67	3	1|1|2|1|0|0|2|2|1|0|0|0|6|2|4|1|0|0	1	1	1	1	1	0
BioID	CCDC93_C	Q53T59	HS1BP3	HCLS1-binding protein 3 (HS1-binding protein 3) (HSP1BP-3)	HS1BP3	392	28|32|24	84	28	3	1|2|1|4|3|5|1|5|3|0|0|0|2|1|2|4|3|5	1	1	1	1	1	0
BioID	CCDC93_C	Q2KHM9	KIAA0753	Protein moonraker (MNR) (OFD1- and FOPNL-interacting protein)	KIAA0753 MNR OFIP	967	13|21|15	49	16.33	3	1|0|0|0|0|0|2|2|1|1|0|0|0|0|1|0|0|1	1	1	1	1	1	0
BioID	CCDC93_C	Q96EK5	KIFBP	KIF-binding protein (KIF1-binding protein) (Kinesin family binding protein)	KIFBP KBP KIAA1279 KIF1BP	621	4|7|6	17	5.67	3	0|0|0|1|2|0|0|0|0|0|0|0|1|2|0|1|2|0	0.86	0.99	0.86	0.99	0.86	0.03
BioID	CCDC93_C	Q86YT6	MIB1	E3 ubiquitin-protein ligase MIB1 (EC 2.3.2.27) (DAPK-interacting protein 1) (DIP-1) (Mind bomb homolog 1) (RING-type E3 ubiquitin transferase MIB1) (Zinc finger ZZ type with ankyrin repeat domain protein 2)	MIB1 DIP1 KIAA1323 ZZANK2	1006	12|17|16	45	15	3	0|0|0|0|0|0|1|1|0|0|0|0|0|0|0|0|0|0	1	1	1	1	1	0
BioID	CCDC93_C	O75665	OFD1	Centriole and centriolar satellite protein OFD1 (Oral-facial-digital syndrome 1 protein) (Protein 71-7A)	OFD1 CXorf5	1012	42|43|40	125	41.67	3	5|10|10|0|0|1|8|12|11|0|0|0|15|16|15|0|0|1	0.9	0.92	0.9	0.92	0.9	0.01
BioID	CCDC93_C	O95613	PCNT	Pericentrin (Kendrin) (Pericentrin-B)	PCNT KIAA0402 PCNT2	3336	40|53|49	142	47.33	3	18|11|15|7|1|5|17|13|15|0|0|0|15|19|19|7|1|5	0.85	0.95	0.85	0.95	0.85	0.03
BioID	CCDC93_C	Q8WXW3	PIBF1	Progesterone-induced-blocking factor 1 (PIBF) (Centrosomal protein of 90 kDa) (CEP90)	PIBF1 C13orf24 PIBF	757	26|27|26	79	26.33	3	2|1|2|0|0|0|3|4|5|0|0|0|5|3|5|0|0|0	1	1	1	1	1	0
BioID	CCDC93_C	Q96DN5	TBC1D31	TBC1 domain family member 31 (WD repeat-containing protein 67)	TBC1D31 WDR67	1066	5|3|5	13	4.33	3	0|0|0|0|0|0|0|0|0|0|0|0|1|0|0|0|0|0	0.98	1	0.98	1	0.98	0
BioID	CCDC93_C	C4AMC7	WASH3P	Putative WAS protein family homolog 3 (Protein FAM39DP)	WASH3P FAM39DP	463	22|26|24	72	24	3	5|2|3|7|3|4|1|6|1|1|4|0|3|4|4|7|3|4	1	1	1	1	1	0
BioID	CCDC93_C	Q641Q2	WASHC2A	WASH complex subunit 2A	WASHC2A FAM21A FAM21B	1341	122|130|135	387	129	3	28|22|22|17|15|16|29|20|26|4|5|1|30|27|32|17|15|17	1	1	1	1	1	0
BioID	CCDC93_C	Q9Y4E1	WASHC2C	WASH complex subunit 2C (Vaccinia virus penetration factor) (VPEF)	WASHC2C FAM21C KIAA0592 VPEF	1320	27|24|22	73	24.33	3	3|2|2|1|0|0|3|1|3|0|0|0|4|3|2|1|0|0	1	1	1	1	1	0
BioID	CCDC93_C	Q2M389	WASHC4	WASH complex subunit 4 (Strumpellin and WASH-interacting protein) (SWIP) (WASH complex subunit SWIP)	WASHC4 KIAA1033	1173	85|90|73	248	82.67	3	18|21|18|8|14|8|23|20|23|2|0|1|13|21|11|8|14|8	1	1	1	1	1	0
BioID	CCDC93_C	Q12768	WASHC5	WASH complex subunit 5 (Strumpellin) (WASH complex subunit strumpellin)	WASHC5 KIAA0196	1159	114|118|99	331	110.33	3	20|21|17|18|10|14|17|21|21|2|2|1|17|17|17|18|10|15	1	1	1	1	1	0
BioID	CCDC93_N	Q96M89	CCDC138	Coiled-coil domain-containing protein 138	CCDC138	665	19|15|20	54	18	3	3|2|3|0|0|0|3|2|4|0|0|0|3|3|0|0|0|0	1	1	1	1	1	0
BioID	CCDC93_N	Q49A88	CCDC14	Coiled-coil domain-containing protein 14	CCDC14	953	3|4|3	10	3.33	3	0|0|0|0|0|0|0|0|0|0|0|0|0|0|0|0|0|0	0.95	0.99	0.95	0.99	0.95	0.01
BioID	CCDC93_N	Q5T9S5	CCDC18	Coiled-coil domain-containing protein 18 (Sarcoma antigen NY-SAR-24)	CCDC18	1454	16|14|4	34	11.33	3	2|2|1|0|1|0|1|2|1|0|0|0|2|0|0|0|0|0	0.85	1	0.85	1	0.85	0.03
BioID	CCDC93_N	O60826	CCDC22	Coiled-coil domain-containing protein 22	CCDC22 CXorf37 JM1	627	114|110|111	335	111.67	3	4|6|4|3|4|3|7|5|5|0|0|0|6|8|3|3|4|3	1	1	1	1	1	0
BioID	CCDC93_N	Q9Y6R9	CCDC61	Centrosomal protein CCDC61 (Coiled-coil domain-containing protein 61) (VFL3 homolog)	CCDC61	512	3|5|2	10	3.33	3	0|0|0|0|0|0|0|0|0|0|0|0|0|0|0|0|0|0	0.87	1	0.87	1	0.87	0.02
BioID	CCDC93_N	Q9BR77	CCDC77	Coiled-coil domain-containing protein 77	CCDC77	488	12|5|8	25	8.33	3	0|0|0|0|0|0|0|2|0|0|0|0|0|1|0|0|0|0	0.99	1	0.99	1	0.99	0
BioID	CCDC93_N	Q567U6	CCDC93	Coiled-coil domain-containing protein 93	CCDC93	631	203|176|145	524	174.67	3	0|0|0|0|1|0|0|0|0|0|0|0|1|3|1|0|2|1	1	1	1	1	1	0
BioID	CCDC93_N	Q9UPN4	CEP131	Centrosomal protein of 131 kDa (5-azacytidine-induced protein 1) (Pre-acrosome localization protein 1)	CEP131 AZI1 KIAA1118	1083	46|47|35	128	42.67	3	0|0|1|0|0|0|2|0|1|0|0|0|1|4|7|0|0|0	1	1	1	1	1	0
BioID	CCDC93_N	Q9P209	CEP72	Centrosomal protein of 72 kDa (Cep72)	CEP72 KIAA1519	647	14|10|12	36	12	3	0|0|0|0|0|0|0|0|0|0|0|0|0|0|0|0|0|0	1	1	1	1	1	0
BioID	CCDC93_N	Q8N668	COMMD1	COMM domain-containing protein 1 (Protein Murr1)	COMMD1 C2orf5 MURR1	190	39|28|32	99	33	3	2|1|0|1|0|0|0|1|0|0|0|0|0|0|0|1|0|1	1	1	1	1	1	0
BioID	CCDC93_N	Q86X83	COMMD2	COMM domain-containing protein 2	COMMD2 HSPC042 My004	199	30|26|52	108	36	3	1|1|1|0|0|0|3|2|2|0|0|0|0|0|0|0|0|0	1	1	1	1	1	0
BioID	CCDC93_N	Q9UBI1	COMMD3	COMM domain-containing protein 3 (Protein Bup) (Protein PIL)	COMMD3 BUP C10orf8	195	40|38|36	114	38	3	5|3|3|7|5|5|5|3|2|0|0|0|5|4|2|7|5|5	1	1	1	1	1	0
BioID	CCDC93_N	Q9H0A8	COMMD4	COMM domain-containing protein 4	COMMD4	199	35|32|34	101	33.67	3	2|2|3|1|0|1|1|1|1|0|0|0|1|0|0|1|0|1	1	1	1	1	1	0
BioID	CCDC93_N	Q7Z4G1	COMMD6	COMM domain-containing protein 6	COMMD6 MSTP076	85	15|18|14	47	15.67	3	0|0|0|0|0|2|0|0|0|0|0|0|0|0|0|0|0|2	1	1	1	1	1	0
BioID	CCDC93_N	Q86VX2	COMMD7	COMM domain-containing protein 7	COMMD7 C20orf92	200	7|8|3	18	6	3	0|0|0|0|0|0|0|0|0|0|0|0|0|0|0|0|0|0	0.98	1	0.98	1	0.98	0
BioID	CCDC93_N	Q9NX08	COMMD8	COMM domain-containing protein 8	COMMD8 MDS022	183	25|28|31	84	28	3	3|3|1|1|1|2|1|1|2|0|0|0|3|3|2|1|1|2	1	1	1	1	1	0
BioID	CCDC93_N	Q9P000	COMMD9	COMM domain-containing protein 9	COMMD9 HSPC166	198	3|2|4	9	3	3	0|0|0|0|0|0|0|0|0|0|0|0|0|0|0|0|0|0	0.87	0.99	0.87	0.99	0.87	0.02
BioID	CCDC93_N	Q1MSJ5	CSPP1	Centrosome and spindle pole-associated protein 1	CSPP1 CSPP	1256	14|5|12	31	10.33	3	0|0|0|0|0|0|1|1|1|0|0|0|0|0|1|0|0|0	0.99	1	0.99	1	0.99	0
BioID	CCDC93_N	Q8TCE6	DENND10	DENN domain-containing protein 10 (Protein FAM45A)	DENND10 FAM45A	357	75|74|55	204	68	3	0|0|0|0|0|0|0|0|0|0|0|0|0|0|1|0|0|0	1	1	1	1	1	0
BioID	CCDC93_N	Q2KHM9	KIAA0753	Protein moonraker (MNR) (OFD1- and FOPNL-interacting protein)	KIAA0753 MNR OFIP	967	31|27|24	82	27.33	3	1|0|0|0|0|0|2|2|1|1|0|0|0|0|1|0|0|1	1	1	1	1	1	0
BioID	CCDC93_N	Q2M1P5	KIF7	Kinesin-like protein KIF7	KIF7 UNQ340/PRO539	1343	10|5|8	23	7.67	3	0|0|1|1|0|0|0|1|0|0|0|0|0|0|0|1|0|0	0.99	1	0.99	1	0.99	0
BioID	CCDC93_N	Q86YT6	MIB1	E3 ubiquitin-protein ligase MIB1 (EC 2.3.2.27) (DAPK-interacting protein 1) (DIP-1) (Mind bomb homolog 1) (RING-type E3 ubiquitin transferase MIB1) (Zinc finger ZZ type with ankyrin repeat domain protein 2)	MIB1 DIP1 KIAA1323 ZZANK2	1006	31|25|15	71	23.67	3	0|0|0|0|0|0|1|1|0|0|0|0|0|0|0|0|0|0	1	1	1	1	1	0
BioID	CCDC93_N	O75665	OFD1	Centriole and centriolar satellite protein OFD1 (Oral-facial-digital syndrome 1 protein) (Protein 71-7A)	OFD1 CXorf5	1012	58|48|49	155	51.67	3	5|10|10|0|0|1|8|12|11|0|0|0|15|16|15|0|0|1	0.97	0.99	0.97	0.99	0.97	0
BioID	CCDC93_N	Q15154	PCM1	Pericentriolar material 1 protein (PCM-1) (hPCM-1)	PCM1	2024	181|162|146	489	163	3	48|42|53|17|15|21|41|46|42|5|3|2|79|73|73|17|15|21	0.83	0.96	0.83	0.96	0.83	0.03
BioID	CCDC93_N	Q8WXW3	PIBF1	Progesterone-induced-blocking factor 1 (PIBF) (Centrosomal protein of 90 kDa) (CEP90)	PIBF1 C13orf24 PIBF	757	29|27|32	88	29.33	3	2|1|2|0|0|0|3|4|5|0|0|0|5|3|5|0|0|0	1	1	1	1	1	0
BioID	CCDC93_N	Q86W54	SPATA24	Spermatogenesis-associated protein 24 (Testis protein T6441 homolog)	SPATA24	205	3|4|3	10	3.33	3	0|0|0|0|0|0|0|0|0|0|0|0|0|0|1|0|0|0	0.95	0.99	0.95	0.99	0.95	0.01
BioID	CCDC93_N	Q96DN5	TBC1D31	TBC1 domain family member 31 (WD repeat-containing protein 67)	TBC1D31 WDR67	1066	10|9|9	28	9.33	3	0|0|0|0|0|0|0|0|0|0|0|0|1|0|0|0|0|0	1	1	1	1	1	0
BioID	CCDC93_N	Q7Z3J2	VPS35L	VPS35 endosomal protein-sorting factor-like (Esophageal cancer-associated protein)	VPS35L C16orf62 101F10.2	963	12|3|13	28	9.33	3	0|0|0|0|0|0|0|0|0|0|0|0|0|1|1|0|0|2	0.88	1	0.88	1	0.88	0.02
BioID	CCDC93_N	C4AMC7	WASH3P	Putative WAS protein family homolog 3 (Protein FAM39DP)	WASH3P FAM39DP	463	26|20|26	72	24	3	5|2|3|7|3|4|1|6|1|1|4|0|3|4|4|7|3|4	1	1	1	1	1	0
BioID	CCDC93_N	Q641Q2	WASHC2A	WASH complex subunit 2A	WASHC2A FAM21A FAM21B	1341	107|112|100	319	106.33	3	28|22|22|17|15|16|29|20|26|4|5|1|30|27|32|17|15|17	1	1	1	1	1	0
BioID	CCDC93_N	Q9Y4E1	WASHC2C	WASH complex subunit 2C (Vaccinia virus penetration factor) (VPEF)	WASHC2C FAM21C KIAA0592 VPEF	1320	10|11|22	43	14.33	3	3|2|2|1|0|0|3|1|3|0|0|0|4|3|2|1|0|0	0.99	1	0.99	1	0.99	0
BioID	CCDC93_N	Q2M389	WASHC4	WASH complex subunit 4 (Strumpellin and WASH-interacting protein) (SWIP) (WASH complex subunit SWIP)	WASHC4 KIAA1033	1173	63|54|75	192	64	3	18|21|18|8|14|8|23|20|23|2|0|1|13|21|11|8|14|8	0.97	1	0.97	1	0.97	0
BioID	CCDC93_N	Q12768	WASHC5	WASH complex subunit 5 (Strumpellin) (WASH complex subunit strumpellin)	WASHC5 KIAA0196	1159	81|85|74	240	80	3	20|21|17|18|10|14|17|21|21|2|2|1|17|17|17|18|10|15	1	1	1	1	1	0
BioID	COMMD1	O60826	CCDC22	Coiled-coil domain-containing protein 22	CCDC22 CXorf37 JM1	627	124|121|130	375	125	3	3|4|3|8|9|0|0|0|6|8|3|0|0|0|0|0|0	1	1	1	1	1	0
BioID	COMMD1	Q567U6	CCDC93	Coiled-coil domain-containing protein 93	CCDC93	631	94|88|88	270	90	3	0|1|0|1|0|0|0|0|1|3|1|0|0|0|0|0|0	1	1	1	1	1	0
BioID	COMMD1	Q8N668	COMMD1	COMM domain-containing protein 1 (Protein Murr1)	COMMD1 C2orf5 MURR1	190	71|87|97	255	85	3	1|0|0|3|7|0|0|0|0|0|0|0|0|0|0|0|0	1	1	1	1	1	0
BioID	COMMD1	Q9Y6G5	COMMD10	COMM domain-containing protein 10	COMMD10 HSPC305 PTD002	202	23|18|21	62	20.67	3	0|0|0|0|0|0|0|0|0|0|0|0|0|0|0|0|0	1	1	1	1	1	0
BioID	COMMD1	Q86X83	COMMD2	COMM domain-containing protein 2	COMMD2 HSPC042 My004	199	12|37|15	64	21.33	3	0|0|0|1|0|0|0|0|0|0|0|0|0|0|0|0|0	1	1	1	1	1	0
BioID	COMMD1	Q9UBI1	COMMD3	COMM domain-containing protein 3 (Protein Bup) (Protein PIL)	COMMD3 BUP C10orf8	195	52|39|45	136	45.33	3	7|5|5|5|6|0|0|0|5|4|2|0|0|0|0|0|0	1	1	1	1	1	0
BioID	COMMD1	Q9H0A8	COMMD4	COMM domain-containing protein 4	COMMD4	199	42|44|57	143	47.67	3	1|0|1|2|1|0|0|0|1|0|0|0|0|0|0|0|0	1	1	1	1	1	0
BioID	COMMD1	Q9GZQ3	COMMD5	COMM domain-containing protein 5 (Hypertension-related calcium-regulated gene protein) (HCaRG)	COMMD5 HT002	224	14|10|23	47	15.67	3	1|0|0|0|0|0|0|0|0|0|0|0|0|0|0|0|0	1	1	1	1	1	0
BioID	COMMD1	Q7Z4G1	COMMD6	COMM domain-containing protein 6	COMMD6 MSTP076	85	40|30|38	108	36	3	0|0|2|0|0|0|0|0|0|0|0|0|0|0|0|0|0	1	1	1	1	1	0
BioID	COMMD1	Q86VX2	COMMD7	COMM domain-containing protein 7	COMMD7 C20orf92	200	16|16|16	48	16	3	0|0|0|0|0|0|0|0|0|0|0|0|0|0|0|0|0	1	1	1	1	1	0
BioID	COMMD1	Q9NX08	COMMD8	COMM domain-containing protein 8	COMMD8 MDS022	183	39|54|40	133	44.33	3	1|1|2|1|0|0|0|0|3|3|2|0|0|0|0|0|0	1	1	1	1	1	0
BioID	COMMD1	Q9P000	COMMD9	COMM domain-containing protein 9	COMMD9 HSPC166	198	20|17|23	60	20	3	0|0|0|2|2|0|0|0|0|0|0|0|0|0|0|0|0	1	1	1	1	1	0
BioID	COMMD1	Q8TCE6	DENND10	DENN domain-containing protein 10 (Protein FAM45A)	DENND10 FAM45A	357	36|38|36	110	36.67	3	0|0|0|0|0|0|0|0|0|0|1|0|0|0|0|0|0	1	1	1	1	1	0
BioID	COMMD1	O75461	E2F6	Transcription factor E2F6 (E2F-6)	E2F6	281	26|23|32	81	27	3	4|6|5|7|4|4|6|3|4|6|7|0|0|0|0|1|1	1	1	1	1	1	0
BioID	COMMD1	Q14188	TFDP2	Transcription factor Dp-2 (E2F dimerization partner 2)	TFDP2 DP2	446	2|3|4	9	3	3	0|0|0|0|0|0|0|0|0|0|0|0|0|0|0|0|0	0.88	0.99	0.88	0.99	0.88	0.02
BioID	COMMD1	Q6ZTW0	TPGS1	Tubulin polyglutamylase complex subunit 1 (PGs1)	TPGS1 C19orf20	290	9|14|11	34	11.33	3	3|0|0|1|2|0|0|0|0|0|0|0|0|0|0|0|0	0.99	1	0.99	1	0.99	0
BioID	COMMD10	O60826	CCDC22	Coiled-coil domain-containing protein 22	CCDC22 CXorf37 JM1	627	43|57|80	180	60	3	3|4|3|8|9|0|0|0|6|8|3|0|0|0|0|0|0	1	1	1	1	1	0
BioID	COMMD10	Q567U6	CCDC93	Coiled-coil domain-containing protein 93	CCDC93	631	42|49|69	160	53.33	3	0|1|0|1|0|0|0|0|1|3|1|0|0|0|0|0|0	1	1	1	1	1	0
BioID	COMMD10	Q8N668	COMMD1	COMM domain-containing protein 1 (Protein Murr1)	COMMD1 C2orf5 MURR1	190	11|14|21	46	15.33	3	1|0|0|3|7|0|0|0|0|0|0|0|0|0|0|0|0	0.92	0.98	0.92	0.98	0.92	0.01
BioID	COMMD10	Q9Y6G5	COMMD10	COMM domain-containing protein 10	COMMD10 HSPC305 PTD002	202	93|92|97	282	94	3	0|0|0|0|0|0|0|0|0|0|0|0|0|0|0|0|0	1	1	1	1	1	0
BioID	COMMD10	Q86X83	COMMD2	COMM domain-containing protein 2	COMMD2 HSPC042 My004	199	3|7|6	16	5.33	3	0|0|0|1|0|0|0|0|0|0|0|0|0|0|0|0|0	0.98	1	0.98	1	0.98	0
BioID	COMMD10	Q9UBI1	COMMD3	COMM domain-containing protein 3 (Protein Bup) (Protein PIL)	COMMD3 BUP C10orf8	195	17|27|28	72	24	3	7|5|5|5|6|0|0|0|5|4|2|0|0|0|0|0|0	0.95	1	0.95	1	0.95	0.01
BioID	COMMD10	Q9H0A8	COMMD4	COMM domain-containing protein 4	COMMD4	199	10|7|14	31	10.33	3	1|0|1|2|1|0|0|0|1|0|0|0|0|0|0|0|0	1	1	1	1	1	0
BioID	COMMD10	Q9GZQ3	COMMD5	COMM domain-containing protein 5 (Hypertension-related calcium-regulated gene protein) (HCaRG)	COMMD5 HT002	224	29|30|41	100	33.33	3	1|0|0|0|0|0|0|0|0|0|0|0|0|0|0|0|0	1	1	1	1	1	0
BioID	COMMD10	Q86VX2	COMMD7	COMM domain-containing protein 7	COMMD7 C20orf92	200	23|31|33	87	29	3	0|0|0|0|0|0|0|0|0|0|0|0|0|0|0|0|0	1	1	1	1	1	0
BioID	COMMD10	Q9NX08	COMMD8	COMM domain-containing protein 8	COMMD8 MDS022	183	5|8|20	33	11	3	1|1|2|1|0|0|0|0|3|3|2|0|0|0|0|0|0	0.82	1	0.82	1	0.82	0.04
BioID	COMMD10	Q9P000	COMMD9	COMM domain-containing protein 9	COMMD9 HSPC166	198	34|26|48	108	36	3	0|0|0|2|2|0|0|0|0|0|0|0|0|0|0|0|0	1	1	1	1	1	0
BioID	COMMD10	Q8TCE6	DENND10	DENN domain-containing protein 10 (Protein FAM45A)	DENND10 FAM45A	357	9|10|22	41	13.67	3	0|0|0|0|0|0|0|0|0|0|1|0|0|0|0|0|0	1	1	1	1	1	0
BioID	COMMD10	Q6ZTW0	TPGS1	Tubulin polyglutamylase complex subunit 1 (PGs1)	TPGS1 C19orf20	290	5|10|17	32	10.67	3	3|0|0|1|2|0|0|0|0|0|0|0|0|0|0|0|0	0.92	1	0.92	1	0.92	0.01
BioID	COMMD10	O60858	TRIM13	E3 ubiquitin-protein ligase TRIM13 (EC 2.3.2.27) (B-cell chronic lymphocytic leukemia tumor suppressor Leu5) (Leukemia-associated protein 5) (Putative tumor suppressor RFP2) (RING finger protein 77) (RING-type E3 ubiquitin transferase TRIM13) (Ret finger protein 2) (Tripartite motif-containing protein 13)	TRIM13 LEU5 RFP2 RNF77	407	2|5|7	14	4.67	3	0|0|0|0|0|0|0|0|0|0|0|0|0|0|0|0|0	0.91	1	0.91	1	0.91	0.02
BioID	COMMD10	C4AMC7	WASH3P	Putative WAS protein family homolog 3 (Protein FAM39DP)	WASH3P FAM39DP	463	15|22|20	57	19	3	7|3|4|1|3|1|4|0|3|4|4|1|1|1|0|1|0	0.99	1	0.99	1	0.99	0
BioID	COMMD10	Q641Q2	WASHC2A	WASH complex subunit 2A	WASHC2A FAM21A FAM21B	1341	87|77|98	262	87.33	3	17|15|16|23|24|4|5|1|30|27|32|5|5|5|2|4|0	0.97	0.99	0.97	0.99	0.97	0
BioID	COMMD10	Q9Y3C0	WASHC3	WASH complex subunit 3 (Coiled-coil domain-containing protein 53)	WASHC3 AD-016 CCDC53 CGI-116 x0009	194	6|6|6	18	6	3	1|0|0|0|2|0|0|0|2|2|1|0|0|0|0|0|0	0.95	0.95	0.95	0.95	0.95	0.01
BioID	COMMD10	Q2M389	WASHC4	WASH complex subunit 4 (Strumpellin and WASH-interacting protein) (SWIP) (WASH complex subunit SWIP)	WASHC4 KIAA1033	1173	49|55|63	167	55.67	3	8|14|8|17|18|2|0|1|13|21|11|0|0|0|1|0|0	0.94	0.98	0.94	0.98	0.94	0.01
BioID	COMMD10	Q12768	WASHC5	WASH complex subunit 5 (Strumpellin) (WASH complex subunit strumpellin)	WASHC5 KIAA0196	1159	66|71|84	221	73.67	3	18|10|14|21|17|2|2|1|17|17|17|1|0|0|0|0|1	0.98	0.99	0.98	0.99	0.98	0
BioID	COMMD2	O60826	CCDC22	Coiled-coil domain-containing protein 22	CCDC22 CXorf37 JM1	627	105|73|92	270	90	3	3|4|3|8|9|0|0|0|6|8|3|0|0|0|0|0|0	1	1	1	1	1	0
BioID	COMMD2	Q567U6	CCDC93	Coiled-coil domain-containing protein 93	CCDC93	631	71|54|78	203	67.67	3	0|1|0|1|0|0|0|0|1|3|1|0|0|0|0|0|0	1	1	1	1	1	0
BioID	COMMD2	Q8N668	COMMD1	COMM domain-containing protein 1 (Protein Murr1)	COMMD1 C2orf5 MURR1	190	23|25|27	75	25	3	1|0|0|3|7|0|0|0|0|0|0|0|0|0|0|0|0	0.99	1	0.99	1	0.99	0
BioID	COMMD2	Q9Y6G5	COMMD10	COMM domain-containing protein 10	COMMD10 HSPC305 PTD002	202	3|3|4	10	3.33	3	0|0|0|0|0|0|0|0|0|0|0|0|0|0|0|0|0	0.96	0.99	0.96	0.99	0.96	0.01
BioID	COMMD2	Q86X83	COMMD2	COMM domain-containing protein 2	COMMD2 HSPC042 My004	199	45|33|29	107	35.67	3	0|0|0|1|0|0|0|0|0|0|0|0|0|0|0|0|0	1	1	1	1	1	0
BioID	COMMD2	Q9UBI1	COMMD3	COMM domain-containing protein 3 (Protein Bup) (Protein PIL)	COMMD3 BUP C10orf8	195	35|25|42	102	34	3	7|5|5|5|6|0|0|0|5|4|2|0|0|0|0|0|0	1	1	1	1	1	0
BioID	COMMD2	Q9H0A8	COMMD4	COMM domain-containing protein 4	COMMD4	199	20|12|26	58	19.33	3	1|0|1|2|1|0|0|0|1|0|0|0|0|0|0|0|0	1	1	1	1	1	0
BioID	COMMD2	Q86VX2	COMMD7	COMM domain-containing protein 7	COMMD7 C20orf92	200	2|3|2	7	2.33	3	0|0|0|0|0|0|0|0|0|0|0|0|0|0|0|0|0	0.79	0.94	0.79	0.94	0.79	0.05
BioID	COMMD2	Q9NX08	COMMD8	COMM domain-containing protein 8	COMMD8 MDS022	183	20|14|24	58	19.33	3	1|1|2|1|0|0|0|0|3|3|2|0|0|0|0|0|0	1	1	1	1	1	0
BioID	COMMD2	Q8TCE6	DENND10	DENN domain-containing protein 10 (Protein FAM45A)	DENND10 FAM45A	357	26|8|24	58	19.33	3	0|0|0|0|0|0|0|0|0|0|1|0|0|0|0|0|0	1	1	1	1	1	0
BioID	COMMD2	Q8IUZ0	LRRC49	Leucine-rich repeat-containing protein 49 (Centriolar satellite-associated tubulin polyglutamylase complex regulator 2) (Tubulin polyglutamylase complex subunit 4) (PGs4)	LRRC49 CSTPP2	686	16|14|11	41	13.67	3	2|0|0|5|6|0|0|0|0|0|0|0|0|0|0|0|0	0.9	0.95	0.9	0.95	0.9	0.02
BioID	COMMD2	Q6ZTW0	TPGS1	Tubulin polyglutamylase complex subunit 1 (PGs1)	TPGS1 C19orf20	290	15|11|12	38	12.67	3	3|0|0|1|2|0|0|0|0|0|0|0|0|0|0|0|0	1	1	1	1	1	0
BioID	COMMD3	O60826	CCDC22	Coiled-coil domain-containing protein 22	CCDC22 CXorf37 JM1	627	152|105|118	375	125	3	3|4|3|8|9|0|0|0|6|8|3|0|0|0|0|0|0	1	1	1	1	1	0
BioID	COMMD3	Q567U6	CCDC93	Coiled-coil domain-containing protein 93	CCDC93	631	91|79|89	259	86.33	3	0|1|0|1|0|0|0|0|1|3|1|0|0|0|0|0|0	1	1	1	1	1	0
BioID	COMMD3	Q8N668	COMMD1	COMM domain-containing protein 1 (Protein Murr1)	COMMD1 C2orf5 MURR1	190	40|30|44	114	38	3	1|0|0|3|7|0|0|0|0|0|0|0|0|0|0|0|0	1	1	1	1	1	0
BioID	COMMD3	Q9Y6G5	COMMD10	COMM domain-containing protein 10	COMMD10 HSPC305 PTD002	202	9|12|15	36	12	3	0|0|0|0|0|0|0|0|0|0|0|0|0|0|0|0|0	1	1	1	1	1	0
BioID	COMMD3	Q86X83	COMMD2	COMM domain-containing protein 2	COMMD2 HSPC042 My004	199	44|27|49	120	40	3	0|0|0|1|0|0|0|0|0|0|0|0|0|0|0|0|0	1	1	1	1	1	0
BioID	COMMD3	Q9UBI1	COMMD3	COMM domain-containing protein 3 (Protein Bup) (Protein PIL)	COMMD3 BUP C10orf8	195	98|83|118	299	99.67	3	7|5|5|5|6|0|0|0|5|4|2|0|0|0|0|0|0	1	1	1	1	1	0
BioID	COMMD3	Q9H0A8	COMMD4	COMM domain-containing protein 4	COMMD4	199	41|32|46	119	39.67	3	1|0|1|2|1|0|0|0|1|0|0|0|0|0|0|0|0	1	1	1	1	1	0
BioID	COMMD3	Q9GZQ3	COMMD5	COMM domain-containing protein 5 (Hypertension-related calcium-regulated gene protein) (HCaRG)	COMMD5 HT002	224	9|7|10	26	8.67	3	1|0|0|0|0|0|0|0|0|0|0|0|0|0|0|0|0	1	1	1	1	1	0
BioID	COMMD3	Q7Z4G1	COMMD6	COMM domain-containing protein 6	COMMD6 MSTP076	85	27|22|32	81	27	3	0|0|2|0|0|0|0|0|0|0|0|0|0|0|0|0|0	1	1	1	1	1	0
BioID	COMMD3	Q86VX2	COMMD7	COMM domain-containing protein 7	COMMD7 C20orf92	200	13|7|13	33	11	3	0|0|0|0|0|0|0|0|0|0|0|0|0|0|0|0|0	1	1	1	1	1	0
BioID	COMMD3	Q9NX08	COMMD8	COMM domain-containing protein 8	COMMD8 MDS022	183	41|24|40	105	35	3	1|1|2|1|0|0|0|0|3|3|2|0|0|0|0|0|0	1	1	1	1	1	0
BioID	COMMD3	Q9P000	COMMD9	COMM domain-containing protein 9	COMMD9 HSPC166	198	22|9|25	56	18.67	3	0|0|0|2|2|0|0|0|0|0|0|0|0|0|0|0|0	1	1	1	1	1	0
BioID	COMMD3	Q8TCE6	DENND10	DENN domain-containing protein 10 (Protein FAM45A)	DENND10 FAM45A	357	51|31|40	122	40.67	3	0|0|0|0|0|0|0|0|0|0|1|0|0|0|0|0|0	1	1	1	1	1	0
BioID	COMMD3	C4AMC7	WASH3P	Putative WAS protein family homolog 3 (Protein FAM39DP)	WASH3P FAM39DP	463	15|13|15	43	14.33	3	7|3|4|1|3|1|4|0|3|4|4|1|1|1|0|1|0	0.96	0.98	0.96	0.98	0.96	0.01
BioID	COMMD4	O60826	CCDC22	Coiled-coil domain-containing protein 22	CCDC22 CXorf37 JM1	627	84|89|93	266	88.67	3	3|4|3|8|9|0|0|0|6|8|3|0|0|0|0|0|0	1	1	1	1	1	0
BioID	COMMD4	Q567U6	CCDC93	Coiled-coil domain-containing protein 93	CCDC93	631	51|54|55	160	53.33	3	0|1|0|1|0|0|0|0|1|3|1|0|0|0|0|0|0	1	1	1	1	1	0
BioID	COMMD4	Q8N668	COMMD1	COMM domain-containing protein 1 (Protein Murr1)	COMMD1 C2orf5 MURR1	190	23|25|30	78	26	3	1|0|0|3|7|0|0|0|0|0|0|0|0|0|0|0|0	0.99	1	0.99	1	0.99	0
BioID	COMMD4	Q9Y6G5	COMMD10	COMM domain-containing protein 10	COMMD10 HSPC305 PTD002	202	4|2|2	8	2.67	3	0|0|0|0|0|0|0|0|0|0|0|0|0|0|0|0|0	0.81	0.99	0.81	0.99	0.81	0.05
BioID	COMMD4	Q86X83	COMMD2	COMM domain-containing protein 2	COMMD2 HSPC042 My004	199	16|17|27	60	20	3	0|0|0|1|0|0|0|0|0|0|0|0|0|0|0|0|0	1	1	1	1	1	0
BioID	COMMD4	Q9UBI1	COMMD3	COMM domain-containing protein 3 (Protein Bup) (Protein PIL)	COMMD3 BUP C10orf8	195	33|31|32	96	32	3	7|5|5|5|6|0|0|0|5|4|2|0|0|0|0|0|0	1	1	1	1	1	0
BioID	COMMD4	Q9H0A8	COMMD4	COMM domain-containing protein 4	COMMD4	199	55|53|61	169	56.33	3	1|0|1|2|1|0|0|0|1|0|0|0|0|0|0|0|0	1	1	1	1	1	0
BioID	COMMD4	Q7Z4G1	COMMD6	COMM domain-containing protein 6	COMMD6 MSTP076	85	13|12|14	39	13	3	0|0|2|0|0|0|0|0|0|0|0|0|0|0|0|0|0	1	1	1	1	1	0
BioID	COMMD4	Q86VX2	COMMD7	COMM domain-containing protein 7	COMMD7 C20orf92	200	3|9|7	19	6.33	3	0|0|0|0|0|0|0|0|0|0|0|0|0|0|0|0|0	0.98	1	0.98	1	0.98	0
BioID	COMMD4	Q9NX08	COMMD8	COMM domain-containing protein 8	COMMD8 MDS022	183	30|32|39	101	33.67	3	1|1|2|1|0|0|0|0|3|3|2|0|0|0|0|0|0	1	1	1	1	1	0
BioID	COMMD4	Q9P000	COMMD9	COMM domain-containing protein 9	COMMD9 HSPC166	198	4|5|7	16	5.33	3	0|0|0|2|2|0|0|0|0|0|0|0|0|0|0|0|0	0.87	0.97	0.87	0.97	0.87	0.03
BioID	COMMD4	Q8TCE6	DENND10	DENN domain-containing protein 10 (Protein FAM45A)	DENND10 FAM45A	357	10|17|18	45	15	3	0|0|0|0|0|0|0|0|0|0|1|0|0|0|0|0|0	1	1	1	1	1	0
BioID	COMMD5	O60826	CCDC22	Coiled-coil domain-containing protein 22	CCDC22 CXorf37 JM1	627	49|49|39	137	45.67	3	3|4|3|8|9|0|0|0|6|8|3|0|0|0|0|0|0	1	1	1	1	1	0
BioID	COMMD5	Q567U6	CCDC93	Coiled-coil domain-containing protein 93	CCDC93	631	53|61|61	175	58.33	3	0|1|0|1|0|0|0|0|1|3|1|0|0|0|0|0|0	1	1	1	1	1	0
BioID	COMMD5	Q9Y6G5	COMMD10	COMM domain-containing protein 10	COMMD10 HSPC305 PTD002	202	4|3|2	9	3	3	0|0|0|0|0|0|0|0|0|0|0|0|0|0|0|0|0	0.88	0.99	0.88	0.99	0.88	0.02
BioID	COMMD5	Q86X83	COMMD2	COMM domain-containing protein 2	COMMD2 HSPC042 My004	199	13|8|12	33	11	3	0|0|0|1|0|0|0|0|0|0|0|0|0|0|0|0|0	1	1	1	1	1	0
BioID	COMMD5	Q9UBI1	COMMD3	COMM domain-containing protein 3 (Protein Bup) (Protein PIL)	COMMD3 BUP C10orf8	195	28|26|30	84	28	3	7|5|5|5|6|0|0|0|5|4|2|0|0|0|0|0|0	0.99	1	0.99	1	0.99	0
BioID	COMMD5	Q9H0A8	COMMD4	COMM domain-containing protein 4	COMMD4	199	14|11|14	39	13	3	1|0|1|2|1|0|0|0|1|0|0|0|0|0|0|0|0	1	1	1	1	1	0
BioID	COMMD5	Q9GZQ3	COMMD5	COMM domain-containing protein 5 (Hypertension-related calcium-regulated gene protein) (HCaRG)	COMMD5 HT002	224	55|65|49	169	56.33	3	1|0|0|0|0|0|0|0|0|0|0|0|0|0|0|0|0	1	1	1	1	1	0
BioID	COMMD5	Q7Z4G1	COMMD6	COMM domain-containing protein 6	COMMD6 MSTP076	85	5|7|6	18	6	3	0|0|2|0|0|0|0|0|0|0|0|0|0|0|0|0|0	0.98	0.99	0.98	0.99	0.98	0
BioID	COMMD5	Q86VX2	COMMD7	COMM domain-containing protein 7	COMMD7 C20orf92	200	11|8|6	25	8.33	3	0|0|0|0|0|0|0|0|0|0|0|0|0|0|0|0|0	1	1	1	1	1	0
BioID	COMMD5	Q9NX08	COMMD8	COMM domain-containing protein 8	COMMD8 MDS022	183	9|15|9	33	11	3	1|1|2|1|0|0|0|0|3|3|2|0|0|0|0|0|0	0.99	1	0.99	1	0.99	0
BioID	COMMD5	Q9P000	COMMD9	COMM domain-containing protein 9	COMMD9 HSPC166	198	14|8|6	28	9.33	3	0|0|0|2|2|0|0|0|0|0|0|0|0|0|0|0|0	0.98	1	0.98	1	0.98	0
BioID	COMMD5	Q8TCE6	DENND10	DENN domain-containing protein 10 (Protein FAM45A)	DENND10 FAM45A	357	9|9|15	33	11	3	0|0|0|0|0|0|0|0|0|0|1|0|0|0|0|0|0	1	1	1	1	1	0
BioID	COMMD5	C4AMC7	WASH3P	Putative WAS protein family homolog 3 (Protein FAM39DP)	WASH3P FAM39DP	463	21|21|14	56	18.67	3	7|3|4|1|3|1|4|0|3|4|4|1|1|1|0|1|0	0.99	1	0.99	1	0.99	0
BioID	COMMD5	Q641Q2	WASHC2A	WASH complex subunit 2A	WASHC2A FAM21A FAM21B	1341	85|83|80	248	82.67	3	17|15|16|23|24|4|5|1|30|27|32|5|5|5|2|4|0	0.96	0.97	0.96	0.97	0.96	0.01
BioID	COMMD5	Q2M389	WASHC4	WASH complex subunit 4 (Strumpellin and WASH-interacting protein) (SWIP) (WASH complex subunit SWIP)	WASHC4 KIAA1033	1173	45|33|54	132	44	3	8|14|8|17|18|2|0|1|13|21|11|0|0|0|1|0|0	0.81	0.94	0.81	0.94	0.81	0.04
BioID	COMMD5	Q12768	WASHC5	WASH complex subunit 5 (Strumpellin) (WASH complex subunit strumpellin)	WASHC5 KIAA0196	1159	44|46|45	135	45	3	18|10|14|21|17|2|2|1|17|17|17|1|0|0|0|0|1	0.79	0.81	0.79	0.81	0.79	0.05
BioID	COMMD6	O60826	CCDC22	Coiled-coil domain-containing protein 22	CCDC22 CXorf37 JM1	627	73|71|50	194	64.67	3	3|4|3|8|9|0|0|0|6|8|3|0|0|0|0|0|0	1	1	1	1	1	0
BioID	COMMD6	Q567U6	CCDC93	Coiled-coil domain-containing protein 93	CCDC93	631	50|38|43	131	43.67	3	0|1|0|1|0|0|0|0|1|3|1|0|0|0|0|0|0	1	1	1	1	1	0
BioID	COMMD6	Q9Y6G5	COMMD10	COMM domain-containing protein 10	COMMD10 HSPC305 PTD002	202	7|10|8	25	8.33	3	0|0|0|0|0|0|0|0|0|0|0|0|0|0|0|0|0	1	1	1	1	1	0
BioID	COMMD6	Q86X83	COMMD2	COMM domain-containing protein 2	COMMD2 HSPC042 My004	199	4|5|6	15	5	3	0|0|0|1|0|0|0|0|0|0|0|0|0|0|0|0|0	1	1	1	1	1	0
BioID	COMMD6	Q9UBI1	COMMD3	COMM domain-containing protein 3 (Protein Bup) (Protein PIL)	COMMD3 BUP C10orf8	195	29|28|24	81	27	3	7|5|5|5|6|0|0|0|5|4|2|0|0|0|0|0|0	0.99	1	0.99	1	0.99	0
BioID	COMMD6	Q9H0A8	COMMD4	COMM domain-containing protein 4	COMMD4	199	14|16|8	38	12.67	3	1|0|1|2|1|0|0|0|1|0|0|0|0|0|0|0|0	1	1	1	1	1	0
BioID	COMMD6	Q9GZQ3	COMMD5	COMM domain-containing protein 5 (Hypertension-related calcium-regulated gene protein) (HCaRG)	COMMD5 HT002	224	9|5|5	19	6.33	3	1|0|0|0|0|0|0|0|0|0|0|0|0|0|0|0|0	1	1	1	1	1	0
BioID	COMMD6	Q7Z4G1	COMMD6	COMM domain-containing protein 6	COMMD6 MSTP076	85	34|31|25	90	30	3	0|0|2|0|0|0|0|0|0|0|0|0|0|0|0|0|0	1	1	1	1	1	0
BioID	COMMD6	Q86VX2	COMMD7	COMM domain-containing protein 7	COMMD7 C20orf92	200	7|9|6	22	7.33	3	0|0|0|0|0|0|0|0|0|0|0|0|0|0|0|0|0	1	1	1	1	1	0
BioID	COMMD6	Q9P000	COMMD9	COMM domain-containing protein 9	COMMD9 HSPC166	198	8|10|7	25	8.33	3	0|0|0|2|2|0|0|0|0|0|0|0|0|0|0|0|0	0.99	1	0.99	1	0.99	0
BioID	COMMD6	Q8TCE6	DENND10	DENN domain-containing protein 10 (Protein FAM45A)	DENND10 FAM45A	357	16|17|7	40	13.33	3	0|0|0|0|0|0|0|0|0|0|1|0|0|0|0|0|0	1	1	1	1	1	0
BioID	COMMD8	Q9UPM8	AP4E1	AP-4 complex subunit epsilon-1 (AP-4 adaptor complex subunit epsilon) (Adaptor-related protein complex 4 subunit epsilon-1) (Epsilon subunit of AP-4) (Epsilon-adaptin)	AP4E1	1137	7|7|4	18	6	3	0|0|0|0|0|0|0|0|0|0|0|0|0|0|0|0|0|0	1	1	1	1	1	0
BioID	COMMD8	O60826	CCDC22	Coiled-coil domain-containing protein 22	CCDC22 CXorf37 JM1	627	120|111|121	352	117.33	3	4|6|4|3|4|3|7|5|5|0|0|0|6|8|3|3|4|3	1	1	1	1	1	0
BioID	COMMD8	Q567U6	CCDC93	Coiled-coil domain-containing protein 93	CCDC93	631	77|71|68	216	72	3	0|0|0|0|1|0|0|0|0|0|0|0|1|3|1|0|2|1	1	1	1	1	1	0
BioID	COMMD8	Q8N668	COMMD1	COMM domain-containing protein 1 (Protein Murr1)	COMMD1 C2orf5 MURR1	190	47|37|32	116	38.67	3	2|1|0|1|0|0|0|1|0|0|0|0|0|0|0|1|0|1	1	1	1	1	1	0
BioID	COMMD8	Q9Y6G5	COMMD10	COMM domain-containing protein 10	COMMD10 HSPC305 PTD002	202	29|31|24	84	28	3	0|0|0|0|0|0|0|0|0|0|0|0|0|0|0|0|0|0	1	1	1	1	1	0
BioID	COMMD8	Q86X83	COMMD2	COMM domain-containing protein 2	COMMD2 HSPC042 My004	199	43|31|38	112	37.33	3	1|1|1|0|0|0|3|2|2|0|0|0|0|0|0|0|0|0	1	1	1	1	1	0
BioID	COMMD8	Q9UBI1	COMMD3	COMM domain-containing protein 3 (Protein Bup) (Protein PIL)	COMMD3 BUP C10orf8	195	45|45|48	138	46	3	5|3|3|7|5|5|5|3|2|0|0|0|5|4|2|7|5|5	1	1	1	1	1	0
BioID	COMMD8	Q9H0A8	COMMD4	COMM domain-containing protein 4	COMMD4	199	36|47|37	120	40	3	2|2|3|1|0|1|1|1|1|0|0|0|1|0|0|1|0|1	1	1	1	1	1	0
BioID	COMMD8	Q9GZQ3	COMMD5	COMM domain-containing protein 5 (Hypertension-related calcium-regulated gene protein) (HCaRG)	COMMD5 HT002	224	20|20|18	58	19.33	3	0|0|0|1|0|0|0|0|0|0|0|0|0|0|0|1|0|0	1	1	1	1	1	0
BioID	COMMD8	Q7Z4G1	COMMD6	COMM domain-containing protein 6	COMMD6 MSTP076	85	21|25|25	71	23.67	3	0|0|0|0|0|2|0|0|0|0|0|0|0|0|0|0|0|2	1	1	1	1	1	0
BioID	COMMD8	Q86VX2	COMMD7	COMM domain-containing protein 7	COMMD7 C20orf92	200	10|11|9	30	10	3	0|0|0|0|0|0|0|0|0|0|0|0|0|0|0|0|0|0	1	1	1	1	1	0
BioID	COMMD8	Q9NX08	COMMD8	COMM domain-containing protein 8	COMMD8 MDS022	183	120|100|106	326	108.67	3	3|3|1|1|1|2|1|1|2|0|0|0|3|3|2|1|1|2	1	1	1	1	1	0
BioID	COMMD8	Q9P000	COMMD9	COMM domain-containing protein 9	COMMD9 HSPC166	198	24|20|20	64	21.33	3	0|0|0|0|0|0|0|0|0|0|0|0|0|0|0|0|0|0	1	1	1	1	1	0
BioID	COMMD8	Q8TCE6	DENND10	DENN domain-containing protein 10 (Protein FAM45A)	DENND10 FAM45A	357	43|39|47	129	43	3	0|0|0|0|0|0|0|0|0|0|0|0|0|0|1|0|0|0	1	1	1	1	1	0
BioID	COMMD8	Q16254	E2F4	Transcription factor E2F4 (E2F-4)	E2F4	413	13|14|14	41	13.67	3	0|0|0|0|0|0|0|0|0|0|0|0|0|0|0|0|0|0	1	1	1	1	1	0
BioID	COMMD8	O75461	E2F6	Transcription factor E2F6 (E2F-6)	E2F6	281	38|27|29	94	31.33	3	8|11|7|4|6|5|8|8|8|4|6|3|4|6|7|5|6|5	1	1	1	1	1	0
BioID	COMMD8	Q14186	TFDP1	Transcription factor Dp-1 (DRTF1-polypeptide 1) (DRTF1) (E2F dimerization partner 1)	TFDP1 DP1	410	39|47|41	127	42.33	3	7|9|12|10|8|7|8|12|10|5|4|0|8|9|10|10|8|7	1	1	1	1	1	0
BioID	COMMD8	C4AMC7	WASH3P	Putative WAS protein family homolog 3 (Protein FAM39DP)	WASH3P FAM39DP	463	22|20|15	57	19	3	5|2|3|7|3|4|1|6|1|1|4|0|3|4|4|7|3|4	1	1	1	1	1	0
BioID	COMMD8	Q9Y4E1	WASHC2C	WASH complex subunit 2C (Vaccinia virus penetration factor) (VPEF)	WASHC2C FAM21C KIAA0592 VPEF	1320	14|7|12	33	11	3	3|2|2|1|0|0|3|1|3|0|0|0|4|3|2|1|0|0	0.87	1	0.87	1	0.87	0.02
BioID	COMMD9	O60826	CCDC22	Coiled-coil domain-containing protein 22	CCDC22 CXorf37 JM1	627	82|74|76	232	77.33	3	3|4|3|8|9|0|0|0|6|8|3|0|0|0|0|0|0	1	1	1	1	1	0
BioID	COMMD9	Q567U6	CCDC93	Coiled-coil domain-containing protein 93	CCDC93	631	81|51|61	193	64.33	3	0|1|0|1|0|0|0|0|1|3|1|0|0|0|0|0|0	1	1	1	1	1	0
BioID	COMMD9	Q8N668	COMMD1	COMM domain-containing protein 1 (Protein Murr1)	COMMD1 C2orf5 MURR1	190	16|16|19	51	17	3	1|0|0|3|7|0|0|0|0|0|0|0|0|0|0|0|0	0.96	0.98	0.96	0.98	0.96	0.01
BioID	COMMD9	Q9Y6G5	COMMD10	COMM domain-containing protein 10	COMMD10 HSPC305 PTD002	202	36|26|44	106	35.33	3	0|0|0|0|0|0|0|0|0|0|0|0|0|0|0|0|0	1	1	1	1	1	0
BioID	COMMD9	Q86X83	COMMD2	COMM domain-containing protein 2	COMMD2 HSPC042 My004	199	14|4|17	35	11.67	3	0|0|0|1|0|0|0|0|0|0|0|0|0|0|0|0|0	1	1	1	1	1	0
BioID	COMMD9	Q9UBI1	COMMD3	COMM domain-containing protein 3 (Protein Bup) (Protein PIL)	COMMD3 BUP C10orf8	195	38|32|28	98	32.67	3	7|5|5|5|6|0|0|0|5|4|2|0|0|0|0|0|0	1	1	1	1	1	0
BioID	COMMD9	Q9H0A8	COMMD4	COMM domain-containing protein 4	COMMD4	199	23|16|19	58	19.33	3	1|0|1|2|1|0|0|0|1|0|0|0|0|0|0|0|0	1	1	1	1	1	0
BioID	COMMD9	Q9GZQ3	COMMD5	COMM domain-containing protein 5 (Hypertension-related calcium-regulated gene protein) (HCaRG)	COMMD5 HT002	224	39|19|27	85	28.33	3	1|0|0|0|0|0|0|0|0|0|0|0|0|0|0|0|0	1	1	1	1	1	0
BioID	COMMD9	Q7Z4G1	COMMD6	COMM domain-containing protein 6	COMMD6 MSTP076	85	10|5|9	24	8	3	0|0|2|0|0|0|0|0|0|0|0|0|0|0|0|0|0	0.99	1	0.99	1	0.99	0
BioID	COMMD9	Q86VX2	COMMD7	COMM domain-containing protein 7	COMMD7 C20orf92	200	31|24|23	78	26	3	0|0|0|0|0|0|0|0|0|0|0|0|0|0|0|0|0	1	1	1	1	1	0
BioID	COMMD9	Q9NX08	COMMD8	COMM domain-containing protein 8	COMMD8 MDS022	183	14|13|15	42	14	3	1|1|2|1|0|0|0|0|3|3|2|0|0|0|0|0|0	1	1	1	1	1	0
BioID	COMMD9	Q9P000	COMMD9	COMM domain-containing protein 9	COMMD9 HSPC166	198	152|131|103	386	128.67	3	0|0|0|2|2|0|0|0|0|0|0|0|0|0|0|0|0	1	1	1	1	1	0
BioID	COMMD9	Q8TCE6	DENND10	DENN domain-containing protein 10 (Protein FAM45A)	DENND10 FAM45A	357	22|12|16	50	16.67	3	0|0|0|0|0|0|0|0|0|0|1|0|0|0|0|0|0	1	1	1	1	1	0
BioID	COMMD9	O75461	E2F6	Transcription factor E2F6 (E2F-6)	E2F6	281	24|21|14	59	19.67	3	4|6|5|7|4|4|6|3|4|6|7|0|0|0|0|1|1	0.88	1	0.88	1	0.88	0.02
BioID	COMMD9	Q8IUZ0	LRRC49	Leucine-rich repeat-containing protein 49 (Centriolar satellite-associated tubulin polyglutamylase complex regulator 2) (Tubulin polyglutamylase complex subunit 4) (PGs4)	LRRC49 CSTPP2	686	15|13|15	43	14.33	3	2|0|0|5|6|0|0|0|0|0|0|0|0|0|0|0|0	0.92	0.94	0.92	0.94	0.92	0.01
BioID	COMMD9	Q6ZTW0	TPGS1	Tubulin polyglutamylase complex subunit 1 (PGs1)	TPGS1 C19orf20	290	17|8|17	42	14	3	3|0|0|1|2|0|0|0|0|0|0|0|0|0|0|0|0	0.99	1	0.99	1	0.99	0
BioID	COMMD9	C4AMC7	WASH3P	Putative WAS protein family homolog 3 (Protein FAM39DP)	WASH3P FAM39DP	463	24|32|19	75	25	3	7|3|4|1|3|1|4|0|3|4|4|1|1|1|0|1|0	1	1	1	1	1	0
BioID	COMMD9	Q641Q2	WASHC2A	WASH complex subunit 2A	WASHC2A FAM21A FAM21B	1341	97|110|99	306	102	3	17|15|16|23|24|4|5|1|30|27|32|5|5|5|2|4|0	0.99	1	0.99	1	0.99	0
BioID	COMMD9	Q9Y3C0	WASHC3	WASH complex subunit 3 (Coiled-coil domain-containing protein 53)	WASHC3 AD-016 CCDC53 CGI-116 x0009	194	7|8|9	24	8	3	1|0|0|0|2|0|0|0|2|2|1|0|0|0|0|0|0	0.99	1	0.99	1	0.99	0
BioID	COMMD9	Q2M389	WASHC4	WASH complex subunit 4 (Strumpellin and WASH-interacting protein) (SWIP) (WASH complex subunit SWIP)	WASHC4 KIAA1033	1173	70|51|58	179	59.67	3	8|14|8|17|18|2|0|1|13|21|11|0|0|0|1|0|0	0.96	0.99	0.96	0.99	0.96	0.01
BioID	COMMD9	Q12768	WASHC5	WASH complex subunit 5 (Strumpellin) (WASH complex subunit strumpellin)	WASHC5 KIAA0196	1159	79|69|65	213	71	3	18|10|14|21|17|2|2|1|17|17|17|1|0|0|0|0|1	0.98	0.99	0.98	0.99	0.98	0
BioID	DENND10_C	O60826	CCDC22	Coiled-coil domain-containing protein 22	CCDC22 CXorf37 JM1	627	134|155|135	424	141.33	3	4|6|4|3|4|3|7|5|5|0|0|0|6|8|3|3|4|3	1	1	1	1	1	0
BioID	DENND10_C	Q2M243	CCDC27	Coiled-coil domain-containing protein 27	CCDC27	656	4|2|3	9	3	3	0|0|0|0|0|0|0|0|0|0|0|0|0|0|0|0|0|0	0.87	0.99	0.87	0.99	0.87	0.02
BioID	DENND10_C	Q567U6	CCDC93	Coiled-coil domain-containing protein 93	CCDC93	631	95|90|89	274	91.33	3	0|0|0|0|1|0|0|0|0|0|0|0|1|3|1|0|2|1	1	1	1	1	1	0
BioID	DENND10_C	Q8N668	COMMD1	COMM domain-containing protein 1 (Protein Murr1)	COMMD1 C2orf5 MURR1	190	38|44|37	119	39.67	3	2|1|0|1|0|0|0|1|0|0|0|0|0|0|0|1|0|1	1	1	1	1	1	0
BioID	DENND10_C	Q9Y6G5	COMMD10	COMM domain-containing protein 10	COMMD10 HSPC305 PTD002	202	35|32|39	106	35.33	3	0|0|0|0|0|0|0|0|0|0|0|0|0|0|0|0|0|0	1	1	1	1	1	0
BioID	DENND10_C	Q86X83	COMMD2	COMM domain-containing protein 2	COMMD2 HSPC042 My004	199	43|51|44	138	46	3	1|1|1|0|0|0|3|2|2|0|0|0|0|0|0|0|0|0	1	1	1	1	1	0
BioID	DENND10_C	Q9UBI1	COMMD3	COMM domain-containing protein 3 (Protein Bup) (Protein PIL)	COMMD3 BUP C10orf8	195	43|43|39	125	41.67	3	5|3|3|7|5|5|5|3|2|0|0|0|5|4|2|7|5|5	1	1	1	1	1	0
BioID	DENND10_C	Q9H0A8	COMMD4	COMM domain-containing protein 4	COMMD4	199	40|41|45	126	42	3	2|2|3|1|0|1|1|1|1|0|0|0|1|0|0|1|0|1	1	1	1	1	1	0
BioID	DENND10_C	Q9GZQ3	COMMD5	COMM domain-containing protein 5 (Hypertension-related calcium-regulated gene protein) (HCaRG)	COMMD5 HT002	224	39|36|32	107	35.67	3	0|0|0|1|0|0|0|0|0|0|0|0|0|0|0|1|0|0	1	1	1	1	1	0
BioID	DENND10_C	Q7Z4G1	COMMD6	COMM domain-containing protein 6	COMMD6 MSTP076	85	18|25|15	58	19.33	3	0|0|0|0|0|2|0|0|0|0|0|0|0|0|0|0|0|2	1	1	1	1	1	0
BioID	DENND10_C	Q86VX2	COMMD7	COMM domain-containing protein 7	COMMD7 C20orf92	200	18|23|23	64	21.33	3	0|0|0|0|0|0|0|0|0|0|0|0|0|0|0|0|0|0	1	1	1	1	1	0
BioID	DENND10_C	Q9NX08	COMMD8	COMM domain-containing protein 8	COMMD8 MDS022	183	38|42|42	122	40.67	3	3|3|1|1|1|2|1|1|2|0|0|0|3|3|2|1|1|2	1	1	1	1	1	0
BioID	DENND10_C	Q9P000	COMMD9	COMM domain-containing protein 9	COMMD9 HSPC166	198	34|34|32	100	33.33	3	0|0|0|0|0|0|0|0|0|0|0|0|0|0|0|0|0|0	1	1	1	1	1	0
BioID	DENND10_C	Q8TCE6	DENND10	DENN domain-containing protein 10 (Protein FAM45A)	DENND10 FAM45A	357	240|243|254	737	245.67	3	0|0|0|0|0|0|0|0|0|0|0|0|0|0|1|0|0|0	1	1	1	1	1	0
BioID	DENND10_C	Q5T1M5	FKBP15	FK506-binding protein 15 (FKBP-15) (133 kDa FK506-binding protein) (133 kDa FKBP) (FKBP-133) (WASP- and FKBP-like protein) (WAFL)	FKBP15 KIAA0674	1219	40|41|38	119	39.67	3	8|8|12|8|5|7|6|7|5|0|0|0|11|13|11|8|5|7	1	1	1	1	1	0
BioID	DENND10_C	Q53T59	HS1BP3	HCLS1-binding protein 3 (HS1-binding protein 3) (HSP1BP-3)	HS1BP3	392	26|25|24	75	25	3	1|2|1|4|3|5|1|5|3|0|0|0|2|1|2|4|3|5	1	1	1	1	1	0
BioID	DENND10_C	Q9BX26	SYCP2	Synaptonemal complex protein 2 (SCP-2) (Synaptonemal complex lateral element protein) (hsSCP2)	SYCP2 SCP2	1530	3|7|4	14	4.67	3	0|0|0|0|0|0|0|0|0|0|0|0|0|0|0|0|0|0	0.97	1	0.97	1	0.97	0
BioID	DENND10_C	Q6ZTW0	TPGS1	Tubulin polyglutamylase complex subunit 1 (PGs1)	TPGS1 C19orf20	290	7|5|6	18	6	3	0|0|0|3|0|0|0|0|0|0|0|0|0|0|0|3|0|0	0.79	0.88	0.79	0.88	0.79	0.04
BioID	DENND10_C	Q7Z3J2	VPS35L	VPS35 endosomal protein-sorting factor-like (Esophageal cancer-associated protein)	VPS35L C16orf62 101F10.2	963	7|11|12	30	10	3	0|0|0|0|0|0|0|0|0|0|0|0|0|1|1|0|0|2	1	1	1	1	1	0
BioID	DENND10_C	C4AMC7	WASH3P	Putative WAS protein family homolog 3 (Protein FAM39DP)	WASH3P FAM39DP	463	41|34|39	114	38	3	5|2|3|7|3|4|1|6|1|1|4|0|3|4|4|7|3|4	1	1	1	1	1	0
BioID	DENND10_C	Q641Q2	WASHC2A	WASH complex subunit 2A	WASHC2A FAM21A FAM21B	1341	208|209|215	632	210.67	3	28|22|22|17|15|16|29|20|26|4|5|1|30|27|32|17|15|17	1	1	1	1	1	0
BioID	DENND10_C	Q9Y4E1	WASHC2C	WASH complex subunit 2C (Vaccinia virus penetration factor) (VPEF)	WASHC2C FAM21C KIAA0592 VPEF	1320	39|39|30	108	36	3	3|2|2|1|0|0|3|1|3|0|0|0|4|3|2|1|0|0	1	1	1	1	1	0
BioID	DENND10_C	Q9Y3C0	WASHC3	WASH complex subunit 3 (Coiled-coil domain-containing protein 53)	WASHC3 AD-016 CCDC53 CGI-116 x0009	194	19|16|18	53	17.67	3	2|0|1|1|0|0|1|1|0|0|0|0|2|2|1|1|0|0	1	1	1	1	1	0
BioID	DENND10_C	Q2M389	WASHC4	WASH complex subunit 4 (Strumpellin and WASH-interacting protein) (SWIP) (WASH complex subunit SWIP)	WASHC4 KIAA1033	1173	139|145|135	419	139.67	3	18|21|18|8|14|8|23|20|23|2|0|1|13|21|11|8|14|8	1	1	1	1	1	0
BioID	DENND10_C	Q12768	WASHC5	WASH complex subunit 5 (Strumpellin) (WASH complex subunit strumpellin)	WASHC5 KIAA0196	1159	170|179|175	524	174.67	3	20|21|17|18|10|14|17|21|21|2|2|1|17|17|17|18|10|15	1	1	1	1	1	0
BioID	DENND10_N	O60826	CCDC22	Coiled-coil domain-containing protein 22	CCDC22 CXorf37 JM1	627	146|147|190	483	161	3	4|6|4|3|4|3|7|5|5|0|0|0|6|8|3|3|4|3	1	1	1	1	1	0
BioID	DENND10_N	Q567U6	CCDC93	Coiled-coil domain-containing protein 93	CCDC93	631	110|100|110	320	106.67	3	0|0|0|0|1|0|0|0|0|0|0|0|1|3|1|0|2|1	1	1	1	1	1	0
BioID	DENND10_N	Q8N668	COMMD1	COMM domain-containing protein 1 (Protein Murr1)	COMMD1 C2orf5 MURR1	190	48|65|57	170	56.67	3	2|1|0|1|0|0|0|1|0|0|0|0|0|0|0|1|0|1	1	1	1	1	1	0
BioID	DENND10_N	Q9Y6G5	COMMD10	COMM domain-containing protein 10	COMMD10 HSPC305 PTD002	202	32|37|48	117	39	3	0|0|0|0|0|0|0|0|0|0|0|0|0|0|0|0|0|0	1	1	1	1	1	0
BioID	DENND10_N	Q86X83	COMMD2	COMM domain-containing protein 2	COMMD2 HSPC042 My004	199	62|58|50	170	56.67	3	1|1|1|0|0|0|3|2|2|0|0|0|0|0|0|0|0|0	1	1	1	1	1	0
BioID	DENND10_N	Q9UBI1	COMMD3	COMM domain-containing protein 3 (Protein Bup) (Protein PIL)	COMMD3 BUP C10orf8	195	58|59|60	177	59	3	5|3|3|7|5|5|5|3|2|0|0|0|5|4|2|7|5|5	1	1	1	1	1	0
BioID	DENND10_N	Q9H0A8	COMMD4	COMM domain-containing protein 4	COMMD4	199	47|43|54	144	48	3	2|2|3|1|0|1|1|1|1|0|0|0|1|0|0|1|0|1	1	1	1	1	1	0
BioID	DENND10_N	Q9GZQ3	COMMD5	COMM domain-containing protein 5 (Hypertension-related calcium-regulated gene protein) (HCaRG)	COMMD5 HT002	224	34|29|44	107	35.67	3	0|0|0|1|0|0|0|0|0|0|0|0|0|0|0|1|0|0	1	1	1	1	1	0
BioID	DENND10_N	Q7Z4G1	COMMD6	COMM domain-containing protein 6	COMMD6 MSTP076	85	26|19|22	67	22.33	3	0|0|0|0|0|2|0|0|0|0|0|0|0|0|0|0|0|2	1	1	1	1	1	0
BioID	DENND10_N	Q86VX2	COMMD7	COMM domain-containing protein 7	COMMD7 C20orf92	200	26|17|31	74	24.67	3	0|0|0|0|0|0|0|0|0|0|0|0|0|0|0|0|0|0	1	1	1	1	1	0
BioID	DENND10_N	Q9NX08	COMMD8	COMM domain-containing protein 8	COMMD8 MDS022	183	49|54|58	161	53.67	3	3|3|1|1|1|2|1|1|2|0|0|0|3|3|2|1|1|2	1	1	1	1	1	0
BioID	DENND10_N	Q9P000	COMMD9	COMM domain-containing protein 9	COMMD9 HSPC166	198	27|29|37	93	31	3	0|0|0|0|0|0|0|0|0|0|0|0|0|0|0|0|0|0	1	1	1	1	1	0
BioID	DENND10_N	Q8TCE6	DENND10	DENN domain-containing protein 10 (Protein FAM45A)	DENND10 FAM45A	357	202|175|203	580	193.33	3	0|0|0|0|0|0|0|0|0|0|0|0|0|0|1|0|0|0	1	1	1	1	1	0
BioID	DENND10_N	Q5T1M5	FKBP15	FK506-binding protein 15 (FKBP-15) (133 kDa FK506-binding protein) (133 kDa FKBP) (FKBP-133) (WASP- and FKBP-like protein) (WAFL)	FKBP15 KIAA0674	1219	57|49|53	159	53	3	8|8|12|8|5|7|6|7|5|0|0|0|11|13|11|8|5|7	1	1	1	1	1	0
BioID	DENND10_N	Q53T59	HS1BP3	HCLS1-binding protein 3 (HS1-binding protein 3) (HSP1BP-3)	HS1BP3	392	26|24|22	72	24	3	1|2|1|4|3|5|1|5|3|0|0|0|2|1|2|4|3|5	1	1	1	1	1	0
BioID	DENND10_N	Q6ZTW0	TPGS1	Tubulin polyglutamylase complex subunit 1 (PGs1)	TPGS1 C19orf20	290	8|4|18	30	10	3	0|0|0|3|0|0|0|0|0|0|0|0|0|0|0|3|0|0	0.83	1	0.83	1	0.83	0.03
BioID	DENND10_N	Q7Z3J2	VPS35L	VPS35 endosomal protein-sorting factor-like (Esophageal cancer-associated protein)	VPS35L C16orf62 101F10.2	963	9|14|9	32	10.67	3	0|0|0|0|0|0|0|0|0|0|0|0|0|1|1|0|0|2	1	1	1	1	1	0
BioID	DENND10_N	C4AMC7	WASH3P	Putative WAS protein family homolog 3 (Protein FAM39DP)	WASH3P FAM39DP	463	54|52|42	148	49.33	3	5|2|3|7|3|4|1|6|1|1|4|0|3|4|4|7|3|4	1	1	1	1	1	0
BioID	DENND10_N	Q641Q2	WASHC2A	WASH complex subunit 2A	WASHC2A FAM21A FAM21B	1341	272|267|277	816	272	3	28|22|22|17|15|16|29|20|26|4|5|1|30|27|32|17|15|17	1	1	1	1	1	0
BioID	DENND10_N	Q9Y4E1	WASHC2C	WASH complex subunit 2C (Vaccinia virus penetration factor) (VPEF)	WASHC2C FAM21C KIAA0592 VPEF	1320	58|59|50	167	55.67	3	3|2|2|1|0|0|3|1|3|0|0|0|4|3|2|1|0|0	1	1	1	1	1	0
BioID	DENND10_N	Q9Y3C0	WASHC3	WASH complex subunit 3 (Coiled-coil domain-containing protein 53)	WASHC3 AD-016 CCDC53 CGI-116 x0009	194	15|8|12	35	11.67	3	2|0|1|1|0|0|1|1|0|0|0|0|2|2|1|1|0|0	1	1	1	1	1	0
BioID	DENND10_N	Q2M389	WASHC4	WASH complex subunit 4 (Strumpellin and WASH-interacting protein) (SWIP) (WASH complex subunit SWIP)	WASHC4 KIAA1033	1173	170|168|156	494	164.67	3	18|21|18|8|14|8|23|20|23|2|0|1|13|21|11|8|14|8	1	1	1	1	1	0
BioID	DENND10_N	Q12768	WASHC5	WASH complex subunit 5 (Strumpellin) (WASH complex subunit strumpellin)	WASHC5 KIAA0196	1159	211|201|213	625	208.33	3	20|21|17|18|10|14|17|21|21|2|2|1|17|17|17|18|10|15	1	1	1	1	1	0
BioID	VPS26C_C	Q96KX2	CAPZA3	F-actin-capping protein subunit alpha-3 (CapZ alpha-3) (CP-alpha-3) (Germ cell-specific protein 3)	CAPZA3 CAPAA3 GSG3	299	2|2|3	7	2.33	3	0|0|0|0|0|0|0|0|0|0|0|0|0|0|0|0|0	0.79	0.94	0.79	0.94	0.79	0.05
BioID	VPS26C_C	Q567U6	CCDC93	Coiled-coil domain-containing protein 93	CCDC93	631	9|9|11	29	9.67	3	0|1|0|1|0|0|0|0|1|3|1|0|0|0|0|0|0	1	1	1	1	1	0
BioID	VPS26C_C	O14972	VPS26C	Vacuolar protein sorting-associated protein 26C (Down syndrome critical region protein 3) (Down syndrome critical region protein A)	VPS26C DCRA DSCR3 DSCRA	297	156|135|153	444	148	3	0|0|0|0|0|0|0|0|0|0|1|0|0|0|0|0|0	1	1	1	1	1	0
BioID	VPS26C_C	Q7Z3J2	VPS35L	VPS35 endosomal protein-sorting factor-like (Esophageal cancer-associated protein)	VPS35L C16orf62 101F10.2	963	35|41|38	114	38	3	0|0|0|3|1|0|0|0|0|1|1|0|0|0|0|0|0	1	1	1	1	1	0
BioID	VPS26C_C	C4AMC7	WASH3P	Putative WAS protein family homolog 3 (Protein FAM39DP)	WASH3P FAM39DP	463	22|23|24	69	23	3	7|3|4|1|3|1|4|0|3|4|4|1|1|1|0|1|0	1	1	1	1	1	0
BioID	VPS26C_C	Q641Q2	WASHC2A	WASH complex subunit 2A	WASHC2A FAM21A FAM21B	1341	107|113|113	333	111	3	17|15|16|23|24|4|5|1|30|27|32|5|5|5|2|4|0	1	1	1	1	1	0
BioID	VPS26C_C	Q2M389	WASHC4	WASH complex subunit 4 (Strumpellin and WASH-interacting protein) (SWIP) (WASH complex subunit SWIP)	WASHC4 KIAA1033	1173	75|74|88	237	79	3	8|14|8|17|18|2|0|1|13|21|11|0|0|0|1|0|0	0.99	1	0.99	1	0.99	0
BioID	VPS26C_C	Q12768	WASHC5	WASH complex subunit 5 (Strumpellin) (WASH complex subunit strumpellin)	WASHC5 KIAA0196	1159	96|95|108	299	99.67	3	18|10|14|21|17|2|2|1|17|17|17|1|0|0|0|0|1	1	1	1	1	1	0
BioID	VPS26C_N	Q8NB25	FAM184A	Protein FAM184A	FAM184A C6orf60	1140	26|20|15	61	20.33	3	0|0|0|0|0|0|0|0|0|0|0|0|0|0|0|0|0	1	1	1	1	1	0
BioID	VPS26C_N	Q8IUZ0	LRRC49	Leucine-rich repeat-containing protein 49 (Centriolar satellite-associated tubulin polyglutamylase complex regulator 2) (Tubulin polyglutamylase complex subunit 4) (PGs4)	LRRC49 CSTPP2	686	12|18|7	37	12.33	3	2|0|0|5|6|0|0|0|0|0|0|0|0|0|0|0|0	0.8	0.97	0.8	0.97	0.8	0.05
BioID	VPS26C_N	Q6ZTW0	TPGS1	Tubulin polyglutamylase complex subunit 1 (PGs1)	TPGS1 C19orf20	290	12|16|8	36	12	3	3|0|0|1|2|0|0|0|0|0|0|0|0|0|0|0|0	0.99	1	0.99	1	0.99	0
BioID	VPS26C_N	P11441	UBL4A	Ubiquitin-like protein 4A (Ubiquitin-like protein GDX)	UBL4A DXS254E GDX UBL4	157	8|5|7	20	6.67	3	2|0|0|0|0|0|0|0|0|1|0|0|0|0|0|0|0	0.99	1	0.99	1	0.99	0
BioID	VPS26C_N	O14972	VPS26C	Vacuolar protein sorting-associated protein 26C (Down syndrome critical region protein 3) (Down syndrome critical region protein A)	VPS26C DCRA DSCR3 DSCRA	297	135|133|97	365	121.67	3	0|0|0|0|0|0|0|0|0|0|1|0|0|0|0|0|0	1	1	1	1	1	0
BioID	VPS26C_N	Q7Z3J2	VPS35L	VPS35 endosomal protein-sorting factor-like (Esophageal cancer-associated protein)	VPS35L C16orf62 101F10.2	963	101|94|56	251	83.67	3	0|0|0|3|1|0|0|0|0|1|1|0|0|0|0|0|0	1	1	1	1	1	0
BioID	VPS35L_C	O60826	CCDC22	Coiled-coil domain-containing protein 22	CCDC22 CXorf37 JM1	627	28|28|41	97	32.33	3	3|4|3|8|9|0|0|0|6|8|3|0|0|0|0|0|0	0.98	1	0.98	1	0.98	0
BioID	VPS35L_C	Q567U6	CCDC93	Coiled-coil domain-containing protein 93	CCDC93	631	41|28|36	105	35	3	0|1|0|1|0|0|0|0|1|3|1|0|0|0|0|0|0	1	1	1	1	1	0
BioID	VPS35L_C	Q9UPN4	CEP131	Centrosomal protein of 131 kDa (5-azacytidine-induced protein 1) (Pre-acrosome localization protein 1)	CEP131 AZI1 KIAA1118	1083	20|26|18	64	21.33	3	0|0|0|1|1|0|0|0|1|4|7|0|0|0|0|0|0	0.98	1	0.98	1	0.98	0
BioID	VPS35L_C	O94986	CEP152	Centrosomal protein of 152 kDa (Cep152)	CEP152 KIAA0912	1710	17|6|15	38	12.67	3	0|0|0|2|2|0|0|0|3|5|1|0|0|0|0|0|0	0.83	0.99	0.83	0.99	0.83	0.04
BioID	VPS35L_C	Q9P209	CEP72	Centrosomal protein of 72 kDa (Cep72)	CEP72 KIAA1519	647	7|7|4	18	6	3	0|0|0|0|0|0|0|0|0|0|0|0|0|0|0|0|0	1	1	1	1	1	0
BioID	VPS35L_C	Q9Y6G5	COMMD10	COMM domain-containing protein 10	COMMD10 HSPC305 PTD002	202	3|4|6	13	4.33	3	0|0|0|0|0|0|0|0|0|0|0|0|0|0|0|0|0	0.98	1	0.98	1	0.98	0
BioID	VPS35L_C	Q86X83	COMMD2	COMM domain-containing protein 2	COMMD2 HSPC042 My004	199	5|5|5	15	5	3	0|0|0|1|0|0|0|0|0|0|0|0|0|0|0|0|0	1	1	1	1	1	0
BioID	VPS35L_C	Q9H0A8	COMMD4	COMM domain-containing protein 4	COMMD4	199	5|8|9	22	7.33	3	1|0|1|2|1|0|0|0|1|0|0|0|0|0|0|0|0	1	1	1	1	1	0
BioID	VPS35L_C	Q7Z4G1	COMMD6	COMM domain-containing protein 6	COMMD6 MSTP076	85	2|4|4	10	3.33	3	0|0|2|0|0|0|0|0|0|0|0|0|0|0|0|0|0	0.82	0.92	0.82	0.92	0.82	0.04
BioID	VPS35L_C	Q86VX2	COMMD7	COMM domain-containing protein 7	COMMD7 C20orf92	200	5|5|6	16	5.33	3	0|0|0|0|0|0|0|0|0|0|0|0|0|0|0|0|0	1	1	1	1	1	0
BioID	VPS35L_C	Q8TCE6	DENND10	DENN domain-containing protein 10 (Protein FAM45A)	DENND10 FAM45A	357	8|6|9	23	7.67	3	0|0|0|0|0|0|0|0|0|0|1|0|0|0|0|0|0	1	1	1	1	1	0
BioID	VPS35L_C	Q15751	HERC1	Probable E3 ubiquitin-protein ligase HERC1 (EC 2.3.2.26) (HECT domain and RCC1-like domain-containing protein 1) (HECT-type E3 ubiquitin transferase HERC1) (p532) (p619)	HERC1	4861	55|46|52	153	51	3	0|0|0|0|0|0|0|0|0|0|0|0|0|0|0|0|0	1	1	1	1	1	0
BioID	VPS35L_C	Q2KHM9	KIAA0753	Protein moonraker (MNR) (OFD1- and FOPNL-interacting protein)	KIAA0753 MNR OFIP	967	3|5|3	11	3.67	3	0|0|0|0|1|1|0|0|0|0|1|0|0|0|0|0|0	0.89	0.99	0.89	0.99	0.89	0.02
BioID	VPS35L_C	Q8WXW3	PIBF1	Progesterone-induced-blocking factor 1 (PIBF) (Centrosomal protein of 90 kDa) (CEP90)	PIBF1 C13orf24 PIBF	757	15|15|16	46	15.33	3	0|0|0|2|4|0|0|0|5|3|5|0|0|1|0|0|0	0.95	0.96	0.95	0.96	0.95	0.01
BioID	VPS35L_C	Q9UL42	PNMA2	Paraneoplastic antigen Ma2 (40 kDa neuronal protein) (Onconeuronal antigen Ma2) (Paraneoplastic neuronal antigen MM2)	PNMA2 KIAA0883 MA2	364	4|4|4	12	4	3	0|0|0|0|0|0|0|0|0|1|0|0|0|0|0|0|0	0.99	0.99	0.99	0.99	0.99	0
BioID	VPS35L_C	Q9Y3A6	TMED5	Transmembrane emp24 domain-containing protein 5 (p24 family protein gamma-2) (p24gamma2) (p28)	TMED5 CGI-100 UNQ397/PRO733	229	2|3|2	7	2.33	3	0|0|0|0|0|0|0|0|0|0|0|0|1|0|0|0|0	0.79	0.94	0.79	0.94	0.79	0.05
BioID	VPS35L_C	O14972	VPS26C	Vacuolar protein sorting-associated protein 26C (Down syndrome critical region protein 3) (Down syndrome critical region protein A)	VPS26C DCRA DSCR3 DSCRA	297	18|11|30	59	19.67	3	0|0|0|0|0|0|0|0|0|0|1|0|0|0|0|0|0	1	1	1	1	1	0
BioID	VPS35L_C	Q7Z3J2	VPS35L	VPS35 endosomal protein-sorting factor-like (Esophageal cancer-associated protein)	VPS35L C16orf62 101F10.2	963	366|349|379	1094	364.67	3	0|0|0|3|1|0|0|0|0|1|1|0|0|0|0|0|0	1	1	1	1	1	0
BioID	VPS35L_C	C4AMC7	WASH3P	Putative WAS protein family homolog 3 (Protein FAM39DP)	WASH3P FAM39DP	463	38|31|41	110	36.67	3	7|3|4|1|3|1|4|0|3|4|4|1|1|1|0|1|0	1	1	1	1	1	0
BioID	VPS35L_C	Q641Q2	WASHC2A	WASH complex subunit 2A	WASHC2A FAM21A FAM21B	1341	156|148|183	487	162.33	3	17|15|16|23|24|4|5|1|30|27|32|5|5|5|2|4|0	1	1	1	1	1	0
BioID	VPS35L_C	Q9Y4E1	WASHC2C	WASH complex subunit 2C (Vaccinia virus penetration factor) (VPEF)	WASHC2C FAM21C KIAA0592 VPEF	1320	23|17|24	64	21.33	3	1|0|0|4|7|0|0|0|4|3|2|0|0|0|0|0|0	0.98	0.99	0.98	0.99	0.98	0
BioID	VPS35L_C	Q9Y3C0	WASHC3	WASH complex subunit 3 (Coiled-coil domain-containing protein 53)	WASHC3 AD-016 CCDC53 CGI-116 x0009	194	10|11|14	35	11.67	3	1|0|0|0|2|0|0|0|2|2|1|0|0|0|0|0|0	1	1	1	1	1	0
BioID	VPS35L_C	Q2M389	WASHC4	WASH complex subunit 4 (Strumpellin and WASH-interacting protein) (SWIP) (WASH complex subunit SWIP)	WASHC4 KIAA1033	1173	123|101|116	340	113.33	3	8|14|8|17|18|2|0|1|13|21|11|0|0|0|1|0|0	1	1	1	1	1	0
BioID	VPS35L_C	Q12768	WASHC5	WASH complex subunit 5 (Strumpellin) (WASH complex subunit strumpellin)	WASHC5 KIAA0196	1159	162|138|163	463	154.33	3	18|10|14|21|17|2|2|1|17|17|17|1|0|0|0|0|1	1	1	1	1	1	0
BioID	VPS35L_N	Q96M89	CCDC138	Coiled-coil domain-containing protein 138	CCDC138	665	14|16|13	43	14.33	3	0|0|0|4|6|0|0|0|3|3|0|0|0|0|0|0|0	0.92	0.96	0.92	0.96	0.92	0.01
BioID	VPS35L_N	O60826	CCDC22	Coiled-coil domain-containing protein 22	CCDC22 CXorf37 JM1	627	21|23|19	63	21	3	3|4|3|8|9|0|0|0|6|8|3|0|0|0|0|0|0	0.86	0.91	0.86	0.91	0.86	0.03
BioID	VPS35L_N	Q567U6	CCDC93	Coiled-coil domain-containing protein 93	CCDC93	631	28|36|27	91	30.33	3	0|1|0|1|0|0|0|0|1|3|1|0|0|0|0|0|0	1	1	1	1	1	0
BioID	VPS35L_N	Q9UPN4	CEP131	Centrosomal protein of 131 kDa (5-azacytidine-induced protein 1) (Pre-acrosome localization protein 1)	CEP131 AZI1 KIAA1118	1083	22|35|26	83	27.67	3	0|0|0|1|1|0|0|0|1|4|7|0|0|0|0|0|0	0.99	1	0.99	1	0.99	0
BioID	VPS35L_N	O94986	CEP152	Centrosomal protein of 152 kDa (Cep152)	CEP152 KIAA0912	1710	11|22|14	47	15.67	3	0|0|0|2|2|0|0|0|3|5|1|0|0|0|0|0|0	0.97	1	0.97	1	0.97	0.01
BioID	VPS35L_N	Q9P209	CEP72	Centrosomal protein of 72 kDa (Cep72)	CEP72 KIAA1519	647	5|7|11	23	7.67	3	0|0|0|0|0|0|0|0|0|0|0|0|0|0|0|0|0	1	1	1	1	1	0
BioID	VPS35L_N	Q9Y6G5	COMMD10	COMM domain-containing protein 10	COMMD10 HSPC305 PTD002	202	3|7|7	17	5.67	3	0|0|0|0|0|0|0|0|0|0|0|0|0|0|0|0|0	0.98	1	0.98	1	0.98	0
BioID	VPS35L_N	Q9H0A8	COMMD4	COMM domain-containing protein 4	COMMD4	199	7|6|5	18	6	3	1|0|1|2|1|0|0|0|1|0|0|0|0|0|0|0|0	1	1	1	1	1	0
BioID	VPS35L_N	Q86VX2	COMMD7	COMM domain-containing protein 7	COMMD7 C20orf92	200	8|11|8	27	9	3	0|0|0|0|0|0|0|0|0|0|0|0|0|0|0|0|0	1	1	1	1	1	0
BioID	VPS35L_N	Q9P000	COMMD9	COMM domain-containing protein 9	COMMD9 HSPC166	198	6|7|3	16	5.33	3	0|0|0|2|2|0|0|0|0|0|0|0|0|0|0|0|0	0.83	0.97	0.83	0.97	0.83	0.04
BioID	VPS35L_N	Q8TCE6	DENND10	DENN domain-containing protein 10 (Protein FAM45A)	DENND10 FAM45A	357	7|6|6	19	6.33	3	0|0|0|0|0|0|0|0|0|0|1|0|0|0|0|0|0	1	1	1	1	1	0
BioID	VPS35L_N	Q15751	HERC1	Probable E3 ubiquitin-protein ligase HERC1 (EC 2.3.2.26) (HECT domain and RCC1-like domain-containing protein 1) (HECT-type E3 ubiquitin transferase HERC1) (p532) (p619)	HERC1	4861	14|41|19	74	24.67	3	0|0|0|0|0|0|0|0|0|0|0|0|0|0|0|0|0	1	1	1	1	1	0
BioID	VPS35L_N	Q2KHM9	KIAA0753	Protein moonraker (MNR) (OFD1- and FOPNL-interacting protein)	KIAA0753 MNR OFIP	967	6|16|7	29	9.67	3	0|0|0|0|1|1|0|0|0|0|1|0|0|0|0|0|0	1	1	1	1	1	0
BioID	VPS35L_N	Q2M1P5	KIF7	Kinesin-like protein KIF7	KIF7 UNQ340/PRO539	1343	4|3|6	13	4.33	3	1|0|0|0|1|0|0|0|0|0|0|0|0|0|0|0|0	0.97	1	0.97	1	0.97	0
BioID	VPS35L_N	Q8IUZ0	LRRC49	Leucine-rich repeat-containing protein 49 (Centriolar satellite-associated tubulin polyglutamylase complex regulator 2) (Tubulin polyglutamylase complex subunit 4) (PGs4)	LRRC49 CSTPP2	686	8|17|16	41	13.67	3	2|0|0|5|6|0|0|0|0|0|0|0|0|0|0|0|0	0.86	0.96	0.86	0.96	0.86	0.03
BioID	VPS35L_N	O75665	OFD1	Centriole and centriolar satellite protein OFD1 (Oral-facial-digital syndrome 1 protein) (Protein 71-7A)	OFD1 CXorf5	1012	29|49|40	118	39.33	3	0|0|1|12|12|0|0|0|15|16|15|0|0|0|0|0|0	0.84	0.94	0.84	0.94	0.84	0.04
BioID	VPS35L_N	Q8WXW3	PIBF1	Progesterone-induced-blocking factor 1 (PIBF) (Centrosomal protein of 90 kDa) (CEP90)	PIBF1 C13orf24 PIBF	757	15|22|22	59	19.67	3	0|0|0|2|4|0|0|0|5|3|5|0|0|1|0|0|0	0.98	1	0.98	1	0.98	0
BioID	VPS35L_N	Q96DN5	TBC1D31	TBC1 domain family member 31 (WD repeat-containing protein 67)	TBC1D31 WDR67	1066	3|8|6	17	5.67	3	0|0|0|0|0|0|0|0|1|0|0|0|0|0|0|0|0	0.98	1	0.98	1	0.98	0
BioID	VPS35L_N	Q6ZTW0	TPGS1	Tubulin polyglutamylase complex subunit 1 (PGs1)	TPGS1 C19orf20	290	7|18|19	44	14.67	3	3|0|0|1|2|0|0|0|0|0|0|0|0|0|0|0|0	0.98	1	0.98	1	0.98	0
BioID	VPS35L_N	O14972	VPS26C	Vacuolar protein sorting-associated protein 26C (Down syndrome critical region protein 3) (Down syndrome critical region protein A)	VPS26C DCRA DSCR3 DSCRA	297	43|62|57	162	54	3	0|0|0|0|0|0|0|0|0|0|1|0|0|0|0|0|0	1	1	1	1	1	0
BioID	VPS35L_N	Q7Z3J2	VPS35L	VPS35 endosomal protein-sorting factor-like (Esophageal cancer-associated protein)	VPS35L C16orf62 101F10.2	963	258|335|304	897	299	3	0|0|0|3|1|0|0|0|0|1|1|0|0|0|0|0|0	1	1	1	1	1	0
BioID	VPS35L_N	C4AMC7	WASH3P	Putative WAS protein family homolog 3 (Protein FAM39DP)	WASH3P FAM39DP	463	24|31|32	87	29	3	7|3|4|1|3|1|4|0|3|4|4|1|1|1|0|1|0	1	1	1	1	1	0
BioID	VPS35L_N	Q641Q2	WASHC2A	WASH complex subunit 2A	WASHC2A FAM21A FAM21B	1341	158|176|152	486	162	3	17|15|16|23|24|4|5|1|30|27|32|5|5|5|2|4|0	1	1	1	1	1	0
BioID	VPS35L_N	Q9Y4E1	WASHC2C	WASH complex subunit 2C (Vaccinia virus penetration factor) (VPEF)	WASHC2C FAM21C KIAA0592 VPEF	1320	16|16|17	49	16.33	3	1|0|0|4|7|0|0|0|4|3|2|0|0|0|0|0|0	0.94	0.95	0.94	0.95	0.94	0.01
BioID	VPS35L_N	Q2M389	WASHC4	WASH complex subunit 4 (Strumpellin and WASH-interacting protein) (SWIP) (WASH complex subunit SWIP)	WASHC4 KIAA1033	1173	71|95|78	244	81.33	3	8|14|8|17|18|2|0|1|13|21|11|0|0|0|1|0|0	0.99	1	0.99	1	0.99	0
BioID	VPS35L_N	Q12768	WASHC5	WASH complex subunit 5 (Strumpellin) (WASH complex subunit strumpellin)	WASHC5 KIAA0196	1159	82|111|95	288	96	3	18|10|14|21|17|2|2|1|17|17|17|1|0|0|0|0|1	1	1	1	1	1	0
