# Supplementary material for: Structure and interactions of the endogenous human Commander complex
Source: Nat Struct Mol Biol. 2024 Mar 8;31(6):925–38. doi: 10.1038/s41594-024-01246-1 (PMC11189303; doi:10.1038/s41594-024-01246-1)
Supplement: Supplementary file 6 — Gene Ontology, Reactome pathway, XL–MS and posttranslational modification analysis results. [file 41594_2024_1246_MOESM6_ESM.xlsx]

## Sheet: BioID_Gene Ontology (BP)
Term	CCDC22	VPS35L	CCDC93	COMMD1	COMMD6	COMMD4	COMMD2	COMMD9	COMMD8	VPS26C	COMMD3	DENND10	COMMD5	COMMD10
Centriole replication	5.74887	6.29044	5.44244	0	0	0	0	0	0	0	0	0	0	0
Intraciliary transport involved in cilium assembly	6.23102	6.35755	7.09452	0	0	0	0	0	0	0	0	0	0	0
Protein localization to centrosome	5.81598	6.35755	6.83148	0	0	0	0	0	0	0	0	0	0	0
Positive regulation of intracellular protein transport	4.39452	4.52105	5.84298	0	0	0	0	0	0	0	0	0	0	0
Cilium assembly	3.74292	3.73195	3.95434	0	0	0	0	0	0	0	0	0	0	0
Non-motile cilium assembly	4.20548	4.33202	4.65395	0	0	0	0	0	0	0	0	0	0	0
Regulation of transcription involved in g1/s transition of mitotic cell cycle	0	0	0	6.07744	0	0	0	5.66241	7.39937	0	0	0	0	0
Centrosome cycle	4.54652	0	3.41002	0	0	0	0	0	0	0	0	0	0	0
Microtubule anchoring	4.9229	0	5.20143	0	0	0	0	0	0	0	0	0	0	0
Microtubule anchoring at centrosome	5.16391	0	5.44244	0	0	0	0	0	0	0	0	0	0	0
Centriole-centriole cohesion	4.9229	0	0	0	0	0	0	0	0	0	0	0	0	0
Spindle assembly	4.19038	0	0	0	0	0	0	0	0	0	0	0	0	0
Lysosome localization	4.62334	0	0	0	0	0	0	0	0	0	0	0	0	0
Microtubule nucleation	4.45341	0	0	0	0	0	0	0	0	0	0	0	0	0
Regulation of lysosome size	6.3603	0	0	0	0	0	0	0	0	0	0	0	0	0
Regulation of endosome size	5.90087	0	0	0	0	0	0	0	0	0	0	0	0	0
N-terminal peptidyl-methionine acetylation	5.62334	0	0	0	0	0	0	0	0	0	0	0	0	0
Organelle transport along microtubule	5.55295	0	0	0	0	0	0	0	0	0	0	0	0	0
Regulation of arp2/3 complex-mediated actin nucleation	5.37541	7.50194	6.97587	0	0	0	0	7.82387	6.65395	8.36444	6.12343	7.82387	7.91698	7.97587
Endosomal transport	3.90909	5.62059	5.09452	0	0	0	0	5.94251	4.77259	6.48308	4.24207	5.94251	6.03562	6.09452
Endosome organization	3.75297	5.46447	5.20143	0	0	0	0	6.04943	4.61647	6.91193	5.08596	5.7864	6.46447	6.20143
Endocytic recycling	3.38302	5.50956	4.92459	5.18763	5.77259	5.63509	5.63509	5.35755	5.92459	6.22005	5.97904	5.83148	5.77259	5.50956
Golgi to plasma membrane transport	3.81598	5.35755	5.67948	6.35755	6.94251	7.38997	7.38997	6.52748	6.67948	6.80501	7.14897	6.67948	6.35755	6.67948
Negative regulation of nf-kappab transcription factor activity	2.62898	3.75552	4.07744	4.75552	4.34048	5.78794	5.20297	4.92544	5.07744	0	5.54693	4.66241	4.75552	4.49248
Protein transport	2.4111	3.73028	3.46724	3.31524	3.9002	4.17774	4.17774	4.31524	3.78917	4.49967	3.93673	4.22213	4.31524	4.46724

## Sheet: BioID_Gene Ontology (CC)
Term	CCDC22	COMMD2	COMMD1	COMMD6	COMMD4	VPS35L	CCDC93	VPS26C	COMMD9	COMMD8	COMMD3	COMMD5	DENND10	COMMD10
Natc complex	7.16433	0	0	0	0	0	0	0	0	0	0	0	0	0
Cytoplasmic side of lysosomal membrane	5.6789	0	0	0	0	0	0	0	0	0	0	0	0	0
Mitotic spindle microtubule	5.35698	0	0	0	0	0	0	0	0	0	0	0	0	0
Borc complex	6.48626	0	0	0	0	0	0	0	0	0	0	0	0	0
Ciliary transition fiber	5.99441	0	0	0	0	0	0	0	0	0	0	0	0	0
Haus complex	6.16433	0	0	0	0	0	0	0	0	0	0	0	0	0
Ruffle	2.9013	0	0	0	0	0	0	0	0	0	0	0	0	0
Axonal growth cone	4.04885	0	0	0	0	0	0	0	0	0	0	0	0	0
Intraciliary transport particle b	4.66183	0	0	0	0	0	0	0	0	0	0	0	0	0
Microtubule plus-end	4.66183	0	0	0	0	0	0	0	0	0	0	0	0	0
Centriolar satellite	4.9038	3.89283	0	0	0	5.25273	5.7673	3.89283	3.03034	0	0	0	0	0
Centrosome	3.78691	2.68847	2.24102	1.82598	1.68847	3.41094	3.78534	1.68847	1.82598	0.977981	1.44747	1.24102	1.56294	1.97798
Microtubule	2.53497	3.524	2.07654	0	0	2.66151	2.39847	3.524	2.66151	0	0	0	1.39847	1.81351
Procentriole replication complex	6.16433	0	0	0	0	6.7059	0	0	0	0	0	0	0	0
Ciliary tip	3.9013	0	0	0	0	3.7059	3.44287	0	0	0	0	0	0	0
Pericentriolar material	4.7049	0	0	0	0	4.83143	4.5684	0	0	0	0	0	0	0
Ciliary basal body	4.13753	0	0	0	0	3.94214	4.48646	0	0	0	0	0	0	0
Ciliary transition zone	4.16433	0	0	0	0	4.29086	5.02783	0	0	0	0	0	0	0
Cilium	2.18378	0	0	0	0	2.50296	2.23993	0	0	0	0	0	0	0
Spindle pole	3.18705	0	0	0	0	0	2.05055	0	0	0	0	0	0	0
Wash complex	6.16433	0	0	0	0	8.29086	7.76479	9.15336	8.61279	7.44287	6.91235	8.7059	8.61279	8.76479
Early endosome	2.70995	3.5835	2.13605	2.72101	3.5835	3.45797	3.19494	4.5835	4.04294	3.87301	3.92746	4.13605	4.26533	4.19494
Endosome	2.26709	3.51915	2.0717	2.65666	3.51915	3.39362	3.39362	4.10412	3.65666	3.39362	3.27815	3.65666	3.97859	3.80866
Centriole	4.74929	0	0	0	0	4.29086	4.29086	3.41639	2.5539	2.7059	3.17539	2.96894	2.29086	2.7059
Early endosome membrane	2.62517	0	0	0	0	4.33667	3.8106	5.19916	4.6586	3.48867	2.95816	4.7517	4.6586	4.8106

## Sheet: BioID_Reactome_pathways
Term	CCDC22	VPS35L	CCDC93	COMMD9	COMMD8	COMMD1	VPS26C	COMMD2	COMMD3	COMMD6	COMMD4	DENND10	COMMD5	COMMD10
AURKA Activation by TPX2 (R-HSA-8854518)	4.21369	4.43333	4.49222	0	0	0	0	0	0	0	0	0	0	0
Loss of Nlp from mitotic centrosomes (R-HSA-380259)	4.27509	4.49473	4.55362	0	0	0	0	0	0	0	0	0	0	0
Loss of proteins required for interphase microtubule organization from the centrosome (R-HSA-380284)	4.27509	4.49473	4.55362	0	0	0	0	0	0	0	0	0	0	0
Regulation of PLK1 Activity at G2/M Transition (R-HSA-2565942)	3.94067	4.16031	4.21921	0	0	0	0	0	0	0	0	0	0	0
Centrosome maturation (R-HSA-380287)	4.04376	4.26341	4.3223	0	0	0	0	0	0	0	0	0	0	0
Recruitment of mitotic centrosome proteins and complexes (R-HSA-380270)	4.04376	4.26341	4.3223	0	0	0	0	0	0	0	0	0	0	0
Anchoring of the basal body to the plasma membrane (R-HSA-5620912)	4.04674	4.00334	4.06224	0	0	0	0	0	0	0	0	0	0	0
Recruitment of NuMA to mitotic centrosomes (R-HSA-380320)	3.81376	4.0334	4.09229	0	0	0	0	0	0	0	0	0	0	0
Retrograde transport at the Trans-Golgi-Network (R-HSA-6811440)	2.83287	0	0	0	0	0	0	0	0	0	0	0	0	0
Organelle biogenesis and maintenance (R-HSA-1852241)	2.5786	2.2457	2.3046	0	0	0	0	0	0	0	0	0	0	0
Cilium Assembly (R-HSA-5617833)	3.10961	2.77671	2.8356	0	0	0	0	0	0	0	0	0	0	0
Mitotic Prometaphase (R-HSA-68877)	2.66251	2.88216	2.94105	0	0	0	0	0	0	0	0	0	0	0
G2/M Transition (R-HSA-69275)	2.71828	2.93792	2.99681	0	0	0	0	0	0	0	0	0	0	0
Mitotic G2-G2/M phases (R-HSA-453274)	2.70413	2.92378	2.98267	0	0	0	0	0	0	0	0	0	0	0
Neddylation (R-HSA-8951664)	1.84445	3.45641	3.55595	4.55595	4.70795	4.97099	0	4.90387	5.17744	5.23402	5.26644	4.43042	4.81898	4.55595
G1/S-Specific Transcription (R-HSA-69205)	0	0	0	4.10076	5.83772	5.51579	0	0	0	0	0	0	0	0
Post-translational protein modification (R-HSA-597592)	-0.283878	1.20522	0.94219	2.20522	2.09419	2.49473	1.06772	2.65268	2.56368	2.62026	2.65268	1.94219	2.20522	2.2317

## Sheet: XL-MS
Peptide_Order	Peptide	Peptide_Mass	Modifications	Proteins	Protein_Type
	Spectrum_Order	Title	Charge	Precursor_Mass	Evalue	Score	Precursor_Mass_Error(Da)	Precursor_Mass_Error(ppm)	Alpha_Evalue	Beta_Evalue
1	AELIQYQKR(8)-KIDEVPSR(1)	2229223652	null	sp|Q567U6|CCD93_HUMAN (499)-sp|Q567U6|CCD93_HUMAN (484)/	Intra-Protein
	1	QE_0817_29087.14423.14423.3.0.dta	3	2229214696	1,00E+00	2,24E-03	-8956	-4017542	1,00E+00	1,00E+00
2	AESSFSEEEEEKLQAAFSLEK(12)-GANPKIYEGAAR(5)	3771823399	null	sp|Q9Y6G5|COMDA_HUMAN (56)-sp|Q86X83|COMD2_HUMAN (42)/	Inter-Protein
	1	QE_0817_29087.21797.21797.3.0.dta	3	377181649	1,00E+00	7,16E-01	-6909	-183174	1,00E+00	1,00E+00
3	DLADKK(5)-KTKGAK(3)	1458852549	null	sp|Q5VT25|MRCKA_HUMAN (810)-sp|Q8NI51|CTCFL_HUMAN (251)/	Inter-Protein
	1	QE_0817_29087.23154.23154.2.1.dta	2	1458855553	1,00E+00	5,68E-01	3004	2059153	1,00E+00	1,00E+00
4	DQLNDQYLELLEKQRLYFK(13)-DWLDKVDKEGR(8)	3954028177	null	sp|Q567U6|CCD93_HUMAN (601)-sp|O15020|SPTN2_HUMAN (1338)/	Inter-Protein
	1	QE_0817_29087.24555.24555.3.0.dta	3	3954038437	1,00E+00	7,17E-01	1026	2594822	1,00E+00	1,00E+00
5	EIDSMQKQR(7)-EEQEHKTK(6)	2300118593	null	sp|Q2KHM9|MOONR_HUMAN (638)-sp|Q15021|CND1_HUMAN (962)/	Inter-Protein
	1	QE_0817_29087.22888.22888.3.1.dta	3	2300107492	1,00E+00	5,74E-01	-11101	-4826273	1,00E+00	1,00E+00
6	GDEKTLSSGEPPGTLTSAMTHDEDLDRR(4)-LQQEIENLKAER(9)	4623247665	null	sp|Q567U6|CCD93_HUMAN (432)-sp|Q567U6|CCD93_HUMAN (422)/	Intra-Protein
	1	QE_0817_29087.17578.17578.4.0.dta	4	4623230722	1,00E+00	2,08E-03	-16943	-366474	1,00E+00	1,00E+00
7	GHKHHHR(3)-KIENAMK(1)	1894981605	Oxidation[M](16)	sp|Q9Y6M7|S4A7_HUMAN (65)-sp|Q0VDD8|DYH14_HUMAN (2558)/	Inter-Protein
	1	QE_0817_29087.20678.20678.3.0.dta	3	1894979979	1,00E+00	7,19E-01	-1626	-858056	1,00E+00	1,00E+00
8	HSKLSTAER(3)-KTLTELK(1)	1998122884	null	sp|O60826|CCD22_HUMAN (373)-sp|Q567U6|CCD93_HUMAN (352)/sp|O60826|CCD22_HUMAN (373)-sp|Q70UQ0|IKIP_HUMAN (244)/	Inter-Protein
	1	QE_0817_29087.12477.12477.4.0.dta	4	1998114278	1,00E+00	4,37E-01	-8606	-4307042	1,00E+00	1,00E+00
9	KDAEAWFNEK(1)-MRYNEK(1)	2215048733	null	sp|P13645|K1C10_HUMAN (334)-sp|Q9NW61|PKHJ1_HUMAN (1)/sp|Q7Z3Y7|K1C28_HUMAN (275)-sp|Q9NW61|PKHJ1_HUMAN (1)/	Inter-Protein
	1	QE_0817_29087.15801.15801.4.1.dta	4	2215045363	1,00E+00	7,21E-01	-337	-1521411	1,00E+00	1,00E+00
10	KKVEDVPSR(2)-HYKVYK(3)	2032122493	null	sp|Q9ULE4|F184B_HUMAN (966)-sp|Q494V2|CP100_HUMAN (257)/sp|Q9ULE4|F184B_HUMAN (966)-sp|Q8TAT5|NEIL3_HUMAN (247)/	Inter-Protein
	1	QE_0817_29087.10827.10827.3.1.dta	3	2032099523	1,00E+00	6,64E-01	-2297	-11303452	1,00E+00	1,00E+00
11	KLNVSSDTVQHGVEGLTYLLTESSK(1)-RGANPKIYEGAAR(6)	4245214789	null	sp|Q86X83|COMD2_HUMAN (50)-sp|Q86X83|COMD2_HUMAN (42)/	Intra-Protein
	1	QE_0817_29087.21236.21236.5.0.dta	5	4245200166	1,00E+00	2,87E-03	-14623	-3444584	1,00E+00	1,00E+00
12	LYFKTVK(4)-EFKEEGR(3)	1930031954	null	sp|Q567U6|CCD93_HUMAN (607)-sp|Q567U6|CCD93_HUMAN (613)/	Intra-Protein
	1	QE_0817_29087.15194.15194.3.0.dta	3	1930026519	1,00E+00	1,44E-04	-5435	-2816016	1,00E+00	1,00E+00
13	MKELEAELAMAK(2)-KMDAAK(1)	221209085	Oxidation[M](1)
	1	QE_0817_29087.17987.17987.2.1.dta	2	2212090578	1,00E+00	7,02E-01	-272	-122961	1,00E+00	1,00E+00
14	RDQLNDQYLELLEKQR(14)-KTLSNLEK(1)	3130674118	null	sp|Q567U6|CCD93_HUMAN (601)-sp|O60826|CCD22_HUMAN (598)/	Inter-Protein
	1	QE_0817_29087.18904.18904.4.0.dta	4	3130663616	1,00E+00	3,82E-01	-10502	-3354549	1,00E+00	1,00E+00
15	RKVISLNKQIAQK(2)-TKHLEELR(2)	268858816	null	sp|Q567U6|CCD93_HUMAN (318)-sp|Q567U6|CCD93_HUMAN (331)/	Intra-Protein
	1	QE_0817_29087.17368.17368.4.0.dta	4	2688556508	1,00E+00	1,34E-03	-31652	-11772722	1,00E+00	1,00E+00
16	SLTAKQVQADFITLGLSEEK(5)-WKQNAPTLAR(2)	3499879344	null	sp|Q86VX2|COMD7_HUMAN (90)-sp|Q86VX2|COMD7_HUMAN (114)/	Intra-Protein
	1	QE_0817_29087.21993.21993.3.0.dta	3	349986698	1,00E+00	1,13E-03	-12364	-3532693	1,00E+00	1,00E+00
	2	QE_0817_29087.21977.21977.4.0.dta	4	3499865217	1,00E+00	1,43E-03	-14127	-4036425	1,00E+00	1,00E+00
17	TLTELKTYSEK(6)-YNEAKK(5)	2202153905	null	sp|Q567U6|CCD93_HUMAN (358)-sp|Q567U6|CCD93_HUMAN (351)/	Intra-Protein
	1	QE_0817_29087.13675.13675.3.0.dta	3	2202147631	1,00E+00	2,07E-03	-6274	-2849029	1,00E+00	1,00E+00
18	TYSLPEDDDFIKR(12)-RKEKAIK(4)	2608397971	null	sp|Q567U6|CCD93_HUMAN (160)-sp|Q567U6|CCD93_HUMAN (164)/	Intra-Protein
	1	QE_0817_29087.18400.18400.3.0.dta	3	2608365772	1,00E+00	1,64E-03	-32199	-12344359	1,00E+00	1,00E+00
19	VISLNKQIAQK(6)-TKHLEELR(2)	2404392102	null	sp|Q567U6|CCD93_HUMAN (324)-sp|Q567U6|CCD93_HUMAN (331)/	Intra-Protein
	1	QE_0817_29087.15201.15201.4.0.dta	4	2404391782	1,00E+00	2,62E-04	-32	-13309	1,00E+00	1,00E+00
	2	QE_0817_29087.15182.15182.3.0.dta	3	2404383496	1,00E+00	2,02E-03	-8606	-3579283	1,00E+00	1,00E+00
20	WKQNAPTLAR(2)-KVISLNK(1)	2123233432	null	sp|Q86VX2|COMD7_HUMAN (114)-sp|Q567U6|CCD93_HUMAN (318)/	Inter-Protein
	1	QE_0817_29087.15197.15197.3.0.dta	3	2123227939	1,00E+00	1,84E-01	-5493	-2587092	1,00E+00	1,00E+00
21	YNMEKEK(5)-MRRVLR(1)	1909014542	null	sp|Q567U6|CCD93_HUMAN (461)-sp|B4DS77|SHSA9_HUMAN (1)/	Inter-Protein
	1	QE_0817_29087.21918.21918.2.0.dta	2	1909005978	1,00E+00	4,41E-01	-8564	-4486084	1,00E+00	1,00E+00

## Sheet: phosphosites_APMS_HCIPs
Peptide Sequence	Modified Sequence		Prev AA	Next AA	Start	End	Peptide Length	Charges	Assigned Modifications	Site	aa	Protein	Protein ID	Entry Name	Gene	Protein Description
LCARAYLNGDGSGRGSHLSLYFVVMR	LC[57.0215]ARAY[79.9663]LNGDGSGRGS[79.9663]HLS[79.9663]LYFVVMR	23	R	G	442	467	26	4	16S(79.9663)	457	S	sp|O00463|TRAF5_HUMAN	O00463	TRAF5_HUMAN	TRAF5	TNF receptor-associated factor 5
DKKALYPSSVGQPFQGAYLEINK	DKKALY[79.9663]PSSVGQPFQGAY[79.9663]LEINK	53	K	N	950	972	23	3	18Y(79.9663)	967	Y	sp|O43795|MYO1B_HUMAN	O43795	MYO1B_HUMAN	MYO1B	Unconventional myosin-Ib
VINPAVGSGLSPLLPLAMSAR	VINPAVGS[79.9663]GLS[79.9663]PLLPLAMS[79.9663]AR	55	R	F	44	64	21	3	11S(79.9663)	54	S	sp|O60826|CCD22_HUMAN	O60826	CCD22_HUMAN	CCDC22	Coiled-coil domain-containing protein 22
LNQSSPDNVTDTK	LNQSS[79.9663]PDNVTDTK	148	K	G	595	607	13	2	5S(79.9663)	599	S	sp|Q08AD1|CAMP2_HUMAN	Q08AD1	CAMP2_HUMAN	CAMSAP2	Calmodulin-regulated spectrin-associated protein 2
SISNEGLTLNNSHVSK	S[79.9663]ISNEGLTLNNSHVSK	148	R	H	462	477	16	2	1S(79.9663)	462	S	sp|Q08AD1|CAMP2_HUMAN	Q08AD1	CAMP2_HUMAN	CAMSAP2	Calmodulin-regulated spectrin-associated protein 2
ASSPAQCVTPVQTVV	AS[79.9663]SPAQC[57.0215]VTPVQTVV	169	R	-	629	643	15	2	2S(79.9663)	630	S	sp|Q13614|MTMR2_HUMAN	Q13614	MTMR2_HUMAN	MTMR2	Myotubularin-related protein 2
SASVVSSDSISTSADNFSPDLR	SASVVSSDSISTSADNFS[79.9663]PDLR	169	K	V	41	62	22	2	18S(79.9663)	58	S	sp|Q13614|MTMR2_HUMAN	Q13614	MTMR2_HUMAN	MTMR2	Myotubularin-related protein 2
ILEDHGSPAGEIDDEDKDKDETETVK	ILEDHGS[79.9663]PAGEIDDEDKDKDETETVK	177	R	Q	1724	1749	26	4	7S(79.9663)	1730	S	sp|Q15154|PCM1_HUMAN	Q15154	PCM1_HUMAN	PCM1	Pericentriolar material 1 protein
QAESLSLTR	QAESLS[79.9663]LTR	177	R	E	367	375	9	2	6S(79.9663)	372	S	sp|Q15154|PCM1_HUMAN	Q15154	PCM1_HUMAN	PCM1	Pericentriolar material 1 protein
QGLAETASPVAVSLR	QGLAETAS[79.9663]PVAVSLR	177	R	S	854	868	15	2	8S(79.9663)	861	S	sp|Q15154|PCM1_HUMAN	Q15154	PCM1_HUMAN	PCM1	Pericentriolar material 1 protein
VTNDISPESSPGVGR	VTNDISPES[79.9663]SPGVGR	177	R	R	60	74	15	2	9S(79.9663)	68	S	sp|Q15154|PCM1_HUMAN	Q15154	PCM1_HUMAN	PCM1	Pericentriolar material 1 protein
VTNDISPESSPGVGR	VTNDIS[79.9663]PESSPGVGR	177	R	R	60	74	15	2	6S(79.9663)	65	S	sp|Q15154|PCM1_HUMAN	Q15154	PCM1_HUMAN	PCM1	Pericentriolar material 1 protein
KTALPAGLSATEK	KT[79.9663]ALPAGLSAT[79.9663]EK	226	K	A	224	236	13	2	11T(79.9663)	234	T	sp|Q567U6|CCD93_HUMAN	Q567U6	CCD93_HUMAN	CCDC93	Coiled-coil domain-containing protein 93
QSELSAEESPEK	QSELSAEES[79.9663]PEK	226	K	L	297	308	12	2	9S(79.9663)	305	S	sp|Q567U6|CCD93_HUMAN	Q567U6	CCD93_HUMAN	CCDC93	Coiled-coil domain-containing protein 93
QSELSAEESPEK	QSELS[79.9663]AEESPEK	226	K	L	297	308	12	2	5S(79.9663)	301	S	sp|Q567U6|CCD93_HUMAN	Q567U6	CCD93_HUMAN	CCDC93	Coiled-coil domain-containing protein 93
QSELSAEESPEK	QSELS[79.9663]AEES[79.9663]PEK	226	K	L	297	308	12	2	5S(79.9663)	301	S	sp|Q567U6|CCD93_HUMAN	Q567U6	CCD93_HUMAN	CCDC93	Coiled-coil domain-containing protein 93
TYSLPEDDDFIK	TYS[79.9663]LPEDDDFIK	226	K	R	149	160	12	2	3S(79.9663)	151	S	sp|Q567U6|CCD93_HUMAN	Q567U6	CCD93_HUMAN	CCDC93	Coiled-coil domain-containing protein 93
TYSLPEDDDFIKR	TYS[79.9663]LPEDDDFIKR	226	K	K	149	161	13	2	3S(79.9663)	151	S	sp|Q567U6|CCD93_HUMAN	Q567U6	CCD93_HUMAN	CCDC93	Coiled-coil domain-containing protein 93
TYSLPEDDDFIK	T[79.9663]YSLPEDDDFIK	226	K	R	149	160	12	2	1T(79.9663)	149	T	sp|Q567U6|CCD93_HUMAN	Q567U6	CCD93_HUMAN	CCDC93	Coiled-coil domain-containing protein 93
TYSLPEDDDFIKR	T[79.9663]YSLPEDDDFIKR	226	K	K	149	161	13	2	1T(79.9663)	149	T	sp|Q567U6|CCD93_HUMAN	Q567U6	CCD93_HUMAN	CCDC93	Coiled-coil domain-containing protein 93
LLEAAPSGSGLPK	LLEAAPSGS[79.9663]GLPK	265	K	P	163	175	13	2	9S(79.9663)	171	S	sp|Q58EX7|PKHG4_HUMAN	Q58EX7	PKHG4_HUMAN	PLEKHG4	Puratrophin-1
LLEAAPSGSGLPK	LLEAAPS[79.9663]GSGLPK	265	K	P	163	175	13	2	7S(79.9663)	169	S	sp|Q58EX7|PKHG4_HUMAN	Q58EX7	PKHG4_HUMAN	PLEKHG4	Puratrophin-1
QHNTEIRMAVSKVADK	QHNTEIRMAVS[79.9663]KVADK	273	R	M	514	529	16	2	11S(79.9663)	524	S	sp|Q5T1M5|FKB15_HUMAN	Q5T1M5	FKB15_HUMAN	FKBP15	FK506-binding protein 15
AVASPEATVSQTDENK	AVAS[79.9663]PEATVSQTDENK	285	K	A	495	510	16	2	4S(79.9663)	498	S	sp|Q641Q2|WAC2A_HUMAN	Q641Q2	WAC2A_HUMAN	WASHC2A	WASH complex subunit 2A
ETVSEAPPLLFSDEEEKEAQLGVK	ETVSEAPPLLFS[79.9663]DEEEKEAQLGVK	285	K	S	717	740	24	3	12S(79.9663)	728	S	sp|Q641Q2|WAC2A_HUMAN	Q641Q2	WAC2A_HUMAN	WASHC2A	WASH complex subunit 2A
GLFSDEEDSEDLFSSQSASK	GLFS[79.9663]DEEDSEDLFSSQSASK	285	K	L	536	555	20	2	4S(79.9663)	539	S	sp|Q641Q2|WAC2A_HUMAN	Q641Q2	WAC2A_HUMAN	WASHC2A	WASH complex subunit 2A
GPIAQWADGAISPNGHRPQLR	GPIAQWADGAIS[79.9663]PNGHRPQLR	285	R	A	1064	1084	21	3,4	12S(79.9663)	1075	S	sp|Q641Q2|WAC2A_HUMAN	Q641Q2	WAC2A_HUMAN	WASHC2A	WASH complex subunit 2A
LTDEDFSPFGSGGGLFSGGK	LTDEDFS[79.9663]PFGSGGGLFSGGK	285	K	G	346	365	20	2	7S(79.9663)	352	S	sp|Q641Q2|WAC2A_HUMAN	Q641Q2	WAC2A_HUMAN	WASHC2A	WASH complex subunit 2A
TVLSLFDEEEDKMEDQNIIQAPQK	T[79.9663]VLSLFDEEEDKMEDQNIIQAPQK	285	K	E	799	822	24	3	1T(79.9663)	799	T	sp|Q641Q2|WAC2A_HUMAN	Q641Q2	WAC2A_HUMAN	WASHC2A	WASH complex subunit 2A
GGEFDEFVNDDTDDDLPISK	GGEFDEFVNDDT[79.9663]DDDLPISK	304	K	K	914	933	20	2	12T(79.9663)	925	T	sp|Q6PD62|CTR9_HUMAN	Q6PD62	CTR9_HUMAN	CTR9	RNA polymerase-associated protein CTR9 homolog
KGSTSSTSSSSSSSVVDPLSSVLDGTDPLSMFAATADPAALAAAMDSSR	KGSTSSTSSSSSSSVVDPLSSVLDGTDPLS[79.9663]M[15.9949]FAATADPAALAAAM[15.9949]DSSR	322	R	R	51	99	49	5	30S(79.9663)	80	S	sp|Q7Z3J2|VP35L_HUMAN	Q7Z3J2	VP35L_HUMAN	VPS35L	VPS35 endosomal protein-sorting factor-like
KGSTSSTSSSSSSSVVDPLSSVLDGTDPLSMFAATADPAALAAAMDSSR	KGSTSSTSSSSSSSVVDPLSSVLDGT[79.9663]DPLSM[15.9949]FAATADPAALAAAM[15.9949]DSSR	322	R	R	51	99	49	5	26T(79.9663)	76	T	sp|Q7Z3J2|VP35L_HUMAN	Q7Z3J2	VP35L_HUMAN	VPS35L	VPS35 endosomal protein-sorting factor-like
KGSTSSTSSSSSSSVVDPLSSVLDGTDPLSMFAATADPAALAAAMDSSR	KGSTSSTSSSSSSSVVDPLSS[79.9663]VLDGTDPLSM[15.9949]FAATADPAALAAAM[15.9949]DSSR	322	R	R	51	99	49	5	21S(79.9663)	71	S	sp|Q7Z3J2|VP35L_HUMAN	Q7Z3J2	VP35L_HUMAN	VPS35L	VPS35 endosomal protein-sorting factor-like
KGSTSSTSSSSSSSVVDPLSSVLDGTDPLSMFAATADPAALAAAMDSSR	KGSTSSTSSSSSSSVVDPLS[79.9663]SVLDGTDPLSM[15.9949]FAATADPAALAAAM[15.9949]DSSR	322	R	R	51	99	49	5	20S(79.9663)	70	S	sp|Q7Z3J2|VP35L_HUMAN	Q7Z3J2	VP35L_HUMAN	VPS35L	VPS35 endosomal protein-sorting factor-like
LHKEMGQLIVQSAEDPEKSESHVIQDIALK	LHKEMGQLIVQS[79.9663]AEDPEKSESHVIQDIALK	524	K	T	275	304	30	4	12S(79.9663)	286	S	sp|Q8TCE6|DEN10_HUMAN	Q8TCE6	DEN10_HUMAN	DENND10	DENN domain-containing protein 10
AKIISAAFEERHNAK	AKIIS[79.9663]AAFEERHNAK	576	K	T	315	329	15	2	5S(79.9663)	319	S	sp|Q96AX1|VP33A_HUMAN	Q96AX1	VP33A_HUMAN	VPS33A	Vacuolar protein sorting-associated protein 33A
QEISLLQAQVSNFQRENEALR	QEIS[79.9663]LLQAQVSNFQRENEALR	577	K	C	350	370	21	4	4S(79.9663)	353	S	sp|Q96C92|ENTR1_HUMAN	Q96C92	ENTR1_HUMAN	ENTR1	Endosome-associated-trafficking regulator 1
HSVDGESLSSELQQLGLPKEHAASLCR	HSVDGESLSSELQQLGLPKEHAAS[79.9663]LC[57.0215]R	657	K	C	82	108	27	3	24S(79.9663)	105	S	sp|Q9H0A8|COMD4_HUMAN	Q9H0A8	COMD4_HUMAN	COMMD4	COMM domain-containing protein 4
SVSVVTGSEQK	SVSVVTGS[79.9663]EQK	862	R	R	45	55	11	2	8S(79.9663)	52	S	sp|Q9UPN4|CP131_HUMAN	Q9UPN4	CP131_HUMAN	CEP131	Centrosomal protein of 131 kDa
EATKINLSLSTLGNVISALVDGK	EAT[79.9663]KINLSLSTLGNVISALVDGK	884	K	S	269	291	23	3	3T(79.9663)	271	T	sp|Q9Y496|KIF3A_HUMAN	Q9Y496	KIF3A_HUMAN	KIF3A	Kinesin-like protein KIF3A
GLFSDEEDSEDLFSSQSASNLK	GLFS[79.9663]DEEDSEDLFSSQSASNLK	885	K	G	536	557	22	2	4S(79.9663)	539	S	sp|Q9Y4E1|WAC2C_HUMAN	Q9Y4E1	WAC2C_HUMAN	WASHC2C	WASH complex subunit 2C
KQTLSLQAQR	KQT[79.9663]LSLQAQR	885	K	E	590	599	10	2	3T(79.9663)	592	T	sp|Q9Y4E1|WAC2C_HUMAN	Q9Y4E1	WAC2C_HUMAN	WASHC2C	WASH complex subunit 2C
LKSPQAVLQLGVNNEDSK	LKS[79.9663]PQAVLQLGVNNEDSK	894	K	S	153	170	18	2,3	3S(79.9663)	155	S	sp|Q9Y6G5|COMDA_HUMAN	Q9Y6G5	COMDA_HUMAN	COMMD10	COMM domain-containing protein 10
