# Supplementary material for: Structure and interactions of the endogenous human Commander complex
Source: Nat Struct Mol Biol. 2024 Mar 8;31(6):925–38. doi: 10.1038/s41594-024-01246-1 (PMC11189303; doi:10.1038/s41594-024-01246-1)
Supplement: Supplementary file 7 — Chromatography datapoints. [file 41594_2024_1246_MOESM7_ESM.xlsx]

## Sheet: UV traces
Native	A(280nm)		XL	A(280nm)
ml	mAU	mAU corrected	ml	mAU	mAU corrected
-0.001008	-10.322	0.626772	-0.001141	0.705376	0.077135
-0.000884	-10.298	0.650799	-0.001016	0.708555	0.080314
-0.000759	-10.2979	0.650911	-0.000892	0.707824	0.079583
-0.000634	-10.2985	0.650347	-0.000767	0.70834	0.080099
-0.000509	-10.2988	0.649952	-0.000642	0.70935	0.081109
-0.000385	-10.2991	0.649653	-0.000518	0.710098	0.081857
-0.00026	-10.3004	0.648406	-0.000393	0.710309	0.082068
-0.000135	-10.3013	0.64748	-0.000268	0.709128	0.080887
-1e-05	-10.3027	0.646078	-0.000143	0.707736	0.079495
0.000115	-10.3051	0.64368	-1.9e-05	0.706713	0.078472
0.000239	-10.3054	0.643416	0.000106	0.704822	0.076581
0.000364	-10.3058	0.642977	0.000231	0.704703	0.076462
0.000489	-10.3058	0.643017	0.000355	0.70516	0.076919
0.000614	-10.3058	0.643033	0.00048	0.705503	0.077262
0.000738	-10.306	0.642807	0.000605	0.706024	0.077783
0.000863	-10.3057	0.643139	0.00073	0.705452	0.077211
0.000988	-10.3052	0.643556	0.000854	0.705014	0.076773
0.001113	-10.3049	0.643909	0.000979	0.705697	0.077456
0.001237	-10.305	0.643782	0.001104	0.707384	0.079143
0.001362	-10.3051	0.643667	0.001229	0.707958	0.079717
0.001487	-10.3051	0.643675	0.001353	0.708396	0.080155
0.001612	-10.3048	0.644042	0.001478	0.709225	0.080984
0.001736	-10.3046	0.644224	0.001603	0.708913	0.080672
0.001861	-10.3047	0.644107	0.001727	0.709779	0.081538
0.001986	-10.3058	0.643009	0.001852	0.710073	0.081832
0.002111	-10.3062	0.642635	0.001977	0.709921	0.08168
0.002235	-10.3059	0.642917	0.002102	0.709806	0.081565
0.00236	-10.3065	0.642267	0.002226	0.710035	0.081794
0.002485	-10.3072	0.641642	0.002351	0.710095	0.081854
0.00261	-10.3072	0.641579	0.002476	0.711294	0.083053
0.002734	-10.3078	0.641049	0.0026	0.711337	0.083096
0.002859	-10.3082	0.640637	0.002725	0.71222	0.083979
0.002984	-10.308	0.640816	0.00285	0.711761	0.08352
0.003109	-10.308	0.640846	0.002975	0.711062	0.082821
0.003234	-10.3079	0.640877	0.003099	0.711838	0.083597
0.003358	-10.3082	0.640638	0.003224	0.711299	0.083058
0.003483	-10.3093	0.63949	0.003349	0.711475	0.083234
0.003608	-10.3098	0.638956	0.003473	0.710718	0.082477
0.003733	-10.3099	0.638934	0.003598	0.709659	0.081418
0.003857	-10.3106	0.638183	0.003723	0.709543	0.081302
0.003982	-10.311	0.637778	0.003848	0.708439	0.080198
0.004107	-10.3114	0.637433	0.003972	0.708692	0.080451
0.004232	-10.3112	0.637634	0.004097	0.708402	0.080161
0.004356	-10.3116	0.637203	0.004222	0.707961	0.07972
0.004481	-10.3117	0.637062	0.004347	0.709104	0.080863
0.004606	-10.3115	0.637257	0.004471	0.708538	0.080297
0.004731	-10.3112	0.637589	0.004596	0.708728	0.080487
0.004855	-10.3103	0.63853	0.004721	0.70858	0.080339
0.00498	-10.3094	0.639411	0.004845	0.709523	0.081282
0.005105	-10.3098	0.639041	0.00497	0.709436	0.081195
0.00523	-10.3103	0.638512	0.005095	0.710965	0.082724
0.005354	-10.3101	0.638684	0.00522	0.711483	0.083242
0.005479	-10.3106	0.638206	0.005344	0.711593	0.083352
0.005604	-10.3107	0.638105	0.005469	0.712112	0.083871
0.005729	-10.3113	0.63753	0.005594	0.712786	0.084545
0.005853	-10.3121	0.636675	0.005718	0.713763	0.085522
0.005978	-10.3122	0.63663	0.005843	0.715018	0.086777
0.006103	-10.312	0.636808	0.005968	0.714117	0.085876
0.006228	-10.3121	0.63667	0.006093	0.715039	0.086798
0.006353	-10.3118	0.637003	0.006217	0.714487	0.086246
0.006477	-10.3127	0.63613	0.006342	0.714251	0.08601
0.006602	-10.3127	0.636058	0.006467	0.714597	0.086356
0.006727	-10.3134	0.635349	0.006592	0.713591	0.08535
0.006852	-10.314	0.634842	0.006716	0.713161	0.08492
0.006976	-10.3138	0.63495	0.006841	0.71247	0.084229
0.007101	-10.3145	0.63426	0.006966	0.712145	0.083904
0.007226	-10.3149	0.633879	0.00709	0.712697	0.084456
0.007351	-10.3154	0.633415	0.007215	0.712434	0.084193
0.007475	-10.316	0.632813	0.00734	0.710885	0.082644
0.0076	-10.3163	0.632487	0.007465	0.710967	0.082726
0.007725	-10.3171	0.631659	0.007589	0.710765	0.082524
0.00785	-10.3187	0.630083	0.007714	0.709141	0.0809
0.007974	-10.3194	0.62942	0.007839	0.709094	0.080853
0.008099	-10.3198	0.628978	0.007963	0.708582	0.080341
0.008224	-10.3192	0.629564	0.008088	0.707506	0.079265
0.008349	-10.3195	0.629346	0.008213	0.707125	0.078884
0.008473	-10.3199	0.628947	0.008338	0.707296	0.079055
0.008598	-10.3193	0.629489	0.008462	0.707481	0.07924
0.008723	-10.3193	0.629518	0.008587	0.707155	0.078914
0.008848	-10.3199	0.628854	0.008712	0.706203	0.077962
0.008972	-10.3201	0.628672	0.008836	0.706156	0.077915
0.009097	-10.32	0.628795	0.008961	0.705994	0.077753
0.009222	-10.32	0.628754	0.009086	0.706127	0.077886
0.009347	-10.32	0.62879	0.009211	0.706351	0.07811
0.009472	-10.3195	0.629252	0.009335	0.706667	0.078426
0.009596	-10.3189	0.629861	0.00946	0.706968	0.078727
0.009721	-10.3185	0.630256	0.009585	0.706545	0.078304
0.009846	-10.318	0.630846	0.00971	0.70636	0.078119
0.009971	-10.3173	0.631491	0.009834	0.706562	0.078321
0.010095	-10.3166	0.632186	0.009959	0.706918	0.078677
0.01022	-10.3158	0.633017	0.010084	0.708135	0.079894
0.010345	-10.3151	0.633667	0.010208	0.708267	0.080026
0.01047	-10.3153	0.633521	0.010333	0.708457	0.080216
0.010594	-10.3159	0.632913	0.010458	0.708839	0.080598
0.010719	-10.316	0.632795	0.010583	0.709132	0.080891
0.010844	-10.3168	0.632027	0.010707	0.710139	0.081898
0.010969	-10.316	0.632836	0.010832	0.710075	0.081834
0.011093	-10.3157	0.633107	0.010957	0.709784	0.081543
0.011218	-10.316	0.632831	0.011081	0.708262	0.080021
0.011343	-10.3158	0.633029	0.011206	0.70876	0.080519
0.011468	-10.3156	0.633235	0.011331	0.708842	0.080601
0.011592	-10.315	0.633818	0.011456	0.708942	0.080701
0.011717	-10.314	0.634825	0.01158	0.708546	0.080305
0.011842	-10.3134	0.635394	0.011705	0.708096	0.079855
0.011967	-10.3134	0.635432	0.01183	0.70768	0.079439
0.012092	-10.3125	0.636274	0.011954	0.708026	0.079785
0.012216	-10.3121	0.636675	0.012079	0.708522	0.080281
0.012341	-10.3109	0.637859	0.012204	0.708926	0.080685
0.012466	-10.3112	0.637648	0.012329	0.708289	0.080048
0.012591	-10.3118	0.637019	0.012453	0.708975	0.080734
0.012715	-10.3111	0.637718	0.012578	0.709316	0.081075
0.01284	-10.3111	0.637708	0.012703	0.709437	0.081196
0.012965	-10.311	0.637764	0.012828	0.709735	0.081494
0.01309	-10.3109	0.637857	0.012952	0.709274	0.081033
0.013214	-10.3114	0.637358	0.013077	0.708469	0.080228
0.013339	-10.3115	0.637274	0.013202	0.708834	0.080593
0.013464	-10.3113	0.637535	0.013326	0.709629	0.081388
0.013589	-10.3116	0.637154	0.013451	0.709529	0.081288
0.013713	-10.3121	0.636735	0.013576	0.710394	0.082153
0.013838	-10.3125	0.636325	0.013701	0.709804	0.081563
0.013963	-10.3119	0.636946	0.013825	0.709823	0.081582
0.014088	-10.3117	0.637071	0.01395	0.710555	0.082314
0.014212	-10.3116	0.637153	0.014075	0.710467	0.082226
0.014337	-10.311	0.637841	0.014199	0.711009	0.082768
0.014462	-10.3113	0.63749	0.014324	0.712028	0.083787
0.014587	-10.3119	0.636943	0.014449	0.712855	0.084614
0.014711	-10.3111	0.637722	0.014574	0.712971	0.08473
0.014836	-10.3108	0.638044	0.014698	0.713165	0.084924
0.014961	-10.3115	0.637285	0.014823	0.713943	0.085702
0.015086	-10.3116	0.637152	0.014948	0.714777	0.086536
0.015211	-10.3114	0.637441	0.015073	0.714944	0.086703
0.015335	-10.311	0.637789	0.015197	0.714758	0.086517
0.01546	-10.3112	0.637549	0.015322	0.714884	0.086643
0.015585	-10.3107	0.638056	0.015447	0.715269	0.087028
0.01571	-10.31	0.638777	0.015571	0.715227	0.086986
0.015834	-10.3106	0.638227	0.015696	0.715064	0.086823
0.015959	-10.3109	0.637922	0.015821	0.715622	0.087381
0.016084	-10.311	0.637756	0.015946	0.716351	0.08811
0.016209	-10.3108	0.638014	0.01607	0.717056	0.088815
0.016333	-10.312	0.636778	0.016195	0.718063	0.089822
0.016458	-10.313	0.635797	0.01632	0.718882	0.090641
0.016583	-10.3135	0.635302	0.016444	0.719087	0.090846
0.016708	-10.3136	0.635245	0.016569	0.718812	0.090571
0.016832	-10.3127	0.636145	0.016694	0.718274	0.090033
0.016957	-10.3126	0.636248	0.016819	0.718046	0.089805
0.017082	-10.3122	0.636562	0.016943	0.718994	0.090753
0.017207	-10.3124	0.636412	0.017068	0.719591	0.09135
0.017331	-10.3122	0.636644	0.017193	0.719551	0.09131
0.017456	-10.3132	0.635558	0.017317	0.719849	0.091608
0.017581	-10.3141	0.63474	0.017442	0.720695	0.092454
0.017706	-10.3145	0.634275	0.017567	0.721634	0.093393
0.01783	-10.315	0.633757	0.017692	0.721476	0.093235
0.017955	-10.3155	0.633276	0.017816	0.721449	0.093208
0.01808	-10.3166	0.632178	0.017941	0.721947	0.093706
0.018205	-10.3169	0.631922	0.018066	0.722665	0.094424
0.01833	-10.3171	0.631704	0.018191	0.723456	0.095215
0.018454	-10.3174	0.631353	0.018315	0.72376	0.095519
0.018579	-10.3173	0.6315	0.01844	0.724162	0.095921
0.018704	-10.3163	0.63254	0.018565	0.724678	0.096437
0.018829	-10.3162	0.632629	0.018689	0.725055	0.096814
0.018953	-10.3159	0.632898	0.018814	0.725239	0.096998
0.019078	-10.3157	0.633068	0.018939	0.725036	0.096795
0.019203	-10.3148	0.634024	0.019064	0.724901	0.09666
0.019328	-10.3148	0.633966	0.019188	0.726096	0.097855
0.019452	-10.3146	0.634195	0.019313	0.727765	0.099524
0.019577	-10.3147	0.634077	0.019438	0.728482	0.100241
0.019702	-10.3152	0.633602	0.019562	0.729256	0.101015
0.019827	-10.3146	0.634231	0.019687	0.729588	0.101347
0.019951	-10.3146	0.634212	0.019812	0.729964	0.101723
0.020076	-10.3141	0.634747	0.019937	0.730351	0.10211
0.020201	-10.3144	0.634384	0.020061	0.730684	0.102443
0.020326	-10.3135	0.635341	0.020186	0.732151	0.10391
0.02045	-10.3127	0.636147	0.020311	0.733114	0.104873
0.020575	-10.3121	0.636746	0.020436	0.733689	0.105448
0.0207	-10.3114	0.637447	0.02056	0.734386	0.106145
0.020825	-10.3112	0.637627	0.020685	0.734972	0.106731
0.020949	-10.3122	0.636612	0.02081	0.73543	0.107189
0.021074	-10.3125	0.636287	0.020934	0.735269	0.107028
0.021199	-10.312	0.636782	0.021059	0.735097	0.106856
0.021324	-10.3114	0.63738	0.021184	0.734883	0.106642
0.021449	-10.3104	0.638427	0.021309	0.734554	0.106313
0.021573	-10.3092	0.639565	0.021433	0.734843	0.106602
0.021698	-10.3087	0.640112	0.021558	0.735513	0.107272
0.021823	-10.3089	0.639849	0.021683	0.736069	0.107828
0.021948	-10.3095	0.639269	0.021807	0.73657	0.108329
0.022072	-10.3084	0.640362	0.021932	0.737123	0.108882
0.022197	-10.308	0.640809	0.022057	0.736882	0.108641
0.022322	-10.3075	0.641263	0.022182	0.735724	0.107483
0.022447	-10.3073	0.641507	0.022306	0.735183	0.106942
0.022571	-10.3061	0.642726	0.022431	0.735203	0.106962
0.022696	-10.3054	0.643447	0.022556	0.735092	0.106851
0.022821	-10.3042	0.644609	0.02268	0.734906	0.106665
0.022946	-10.3038	0.645027	0.022805	0.734815	0.106574
0.02307	-10.3041	0.644703	0.02293	0.735378	0.107137
0.023195	-10.3033	0.645532	0.023055	0.735613	0.107372
0.02332	-10.3016	0.647211	0.023179	0.734994	0.106753
0.023445	-10.3015	0.647255	0.023304	0.734697	0.106456
0.023569	-10.3015	0.647306	0.023429	0.734972	0.106731
0.023694	-10.3001	0.648661	0.023554	0.735171	0.10693
0.023819	-10.2985	0.65027	0.023678	0.734929	0.106688
0.023944	-10.2972	0.651624	0.023803	0.735047	0.106806
0.024068	-10.2964	0.65238	0.023928	0.735676	0.107435
0.024193	-10.2963	0.652495	0.024052	0.735641	0.1074
0.024318	-10.2956	0.65322	0.024177	0.735972	0.107731
0.024443	-10.2948	0.654045	0.024302	0.736606	0.108365
0.024568	-10.2946	0.654228	0.024427	0.736719	0.108478
0.024692	-10.2932	0.655616	0.024551	0.736635	0.108394
0.024817	-10.292	0.656788	0.024676	0.735852	0.107611
0.024942	-10.2915	0.657307	0.024801	0.735241	0.107
0.025067	-10.2906	0.658151	0.024925	0.735314	0.107073
0.025191	-10.2908	0.658018	0.02505	0.736132	0.107891
0.025316	-10.2898	0.658994	0.025175	0.73752	0.109279
0.025441	-10.2894	0.659398	0.0253	0.738007	0.109766
0.025566	-10.2884	0.660423	0.025424	0.73696	0.108719
0.02569	-10.2869	0.661927	0.025549	0.735878	0.107637
0.025815	-10.2858	0.663045	0.025674	0.736257	0.108016
0.02594	-10.2844	0.664375	0.025798	0.736822	0.108581
0.026065	-10.2838	0.664993	0.025923	0.737232	0.108991
0.026189	-10.2832	0.665626	0.026048	0.737306	0.109065
0.026314	-10.2824	0.666441	0.026173	0.737317	0.109076
0.026439	-10.2814	0.667412	0.026297	0.737187	0.108946
0.026564	-10.2813	0.667493	0.026422	0.736185	0.107944
0.026688	-10.2812	0.667645	0.026547	0.735224	0.106983
0.026813	-10.2809	0.66785	0.026672	0.734817	0.106576
0.026938	-10.2814	0.667438	0.026796	0.734605	0.106364
0.027063	-10.2806	0.668217	0.026921	0.734109	0.105868
0.027187	-10.279	0.669828	0.027046	0.733544	0.105303
0.027312	-10.278	0.670815	0.02717	0.73328	0.105039
0.027437	-10.2779	0.670928	0.027295	0.733504	0.105263
0.027562	-10.2781	0.670651	0.02742	0.73314	0.104899
0.027687	-10.2791	0.669709	0.027545	0.733426	0.105185
0.027811	-10.2797	0.669083	0.027669	0.733749	0.105508
0.027936	-10.281	0.66781	0.027794	0.733495	0.105254
0.028061	-10.2811	0.667663	0.027919	0.733512	0.105271
0.028186	-10.2808	0.668018	0.028043	0.733964	0.105723
0.02831	-10.2809	0.667945	0.028168	0.734025	0.105784
0.028435	-10.281	0.667848	0.028293	0.7338	0.105559
0.02856	-10.282	0.666777	0.028418	0.734547	0.106306
0.028685	-10.283	0.665844	0.028542	0.734918	0.106677
0.028809	-10.2834	0.665371	0.028667	0.734556	0.106315
0.028934	-10.2839	0.664924	0.028792	0.734317	0.106076
0.029059	-10.2844	0.66441	0.028917	0.734441	0.1062
0.029184	-10.2847	0.664081	0.029041	0.734446	0.106205
0.029308	-10.2847	0.664129	0.029166	0.734087	0.105846
0.029433	-10.2851	0.663679	0.029291	0.734	0.105759
0.029558	-10.2863	0.662454	0.029415	0.734013	0.105772
0.029683	-10.287	0.661836	0.02954	0.734037	0.105796
0.029807	-10.2878	0.661041	0.029665	0.733388	0.105147
0.029932	-10.2881	0.660718	0.02979	0.73304	0.104799
0.030057	-10.2886	0.660195	0.029914	0.733616	0.105375
0.030182	-10.289	0.659845	0.030039	0.734369	0.106128
0.030307	-10.2881	0.660684	0.030164	0.735166	0.106925
0.030431	-10.2879	0.660876	0.030288	0.736845	0.108604
0.030556	-10.2872	0.661602	0.030413	0.737608	0.109367
0.030681	-10.2874	0.661356	0.030538	0.736494	0.108253
0.030806	-10.2866	0.66221	0.030663	0.735254	0.107013
0.03093	-10.288	0.660794	0.030787	0.73483	0.106589
0.031055	-10.2884	0.660375	0.030912	0.734993	0.106752
0.03118	-10.2887	0.660092	0.031037	0.736185	0.107944
0.031305	-10.2885	0.660348	0.031161	0.738355	0.110114
0.031429	-10.2884	0.660364	0.031286	0.740602	0.112361
0.031554	-10.2884	0.66038	0.031411	0.742773	0.114532
0.031679	-10.2876	0.661192	0.031536	0.74631	0.118069
0.031804	-10.2869	0.661879	0.03166	0.750993	0.122752
0.031928	-10.2867	0.662058	0.031785	0.75563	0.127389
0.032053	-10.286	0.662805	0.03191	0.760331	0.13209
0.032178	-10.2855	0.663268	0.032035	0.76554	0.137299
0.032303	-10.2843	0.66446	0.032159	0.77129	0.143049
0.032427	-10.2823	0.666451	0.032284	0.77766	0.149419
0.032552	-10.2809	0.66788	0.032409	0.784954	0.156713
0.032677	-10.2788	0.67	0.032533	0.793434	0.165193
0.032802	-10.2774	0.671431	0.032658	0.801833	0.173592
0.032926	-10.2757	0.673078	0.032783	0.810929	0.182688
0.033051	-10.2739	0.674885	0.032908	0.82018	0.191939
0.033176	-10.2707	0.67814	0.033032	0.829846	0.201605
0.033301	-10.267	0.681822	0.033157	0.839594	0.211353
0.033426	-10.2641	0.684657	0.033282	0.849647	0.221406
0.03355	-10.2609	0.687857	0.033406	0.860312	0.232071
0.033675	-10.2577	0.691049	0.033531	0.871934	0.243693
0.0338	-10.254	0.694845	0.033656	0.883595	0.255354
0.033925	-10.2496	0.699213	0.033781	0.894321	0.26608
0.034049	-10.2454	0.70336	0.033905	0.905199	0.276958
0.034174	-10.2412	0.707585	0.03403	0.916903	0.288662
0.034299	-10.2365	0.712302	0.034155	0.92844	0.300199
0.034424	-10.2322	0.71663	0.03428	0.940048	0.311807
0.034548	-10.2285	0.720316	0.034404	0.953117	0.324876
0.034673	-10.224	0.724769	0.034529	0.966096	0.337855
0.034798	-10.2184	0.730361	0.034654	0.9787	0.350459
0.034923	-10.2127	0.736075	0.034778	0.991772	0.363531
0.035047	-10.2085	0.740331	0.034903	1.00483	0.376588
0.035172	-10.2034	0.745398	0.035028	1.01844	0.390198
0.035297	-10.1979	0.750853	0.035153	1.03218	0.403935
0.035422	-10.1922	0.756618	0.035277	1.04614	0.417903
0.035546	-10.1872	0.76157	0.035402	1.06066	0.432419
0.035671	-10.1822	0.766615	0.035527	1.07565	0.447409
0.035796	-10.1768	0.771952	0.035651	1.09041	0.462174
0.035921	-10.1713	0.777536	0.035776	1.10476	0.476516
0.036045	-10.1658	0.782981	0.035901	1.11955	0.491305
0.03617	-10.16	0.78881	0.036026	1.13402	0.505776
0.036295	-10.1551	0.793706	0.03615	1.14738	0.519143
0.03642	-10.1494	0.799362	0.036275	1.16176	0.533518
0.036545	-10.1447	0.804094	0.0364	1.1759	0.547664
0.036669	-10.139	0.809776	0.036524	1.1899	0.56166
0.036794	-10.1336	0.815206	0.036649	1.2047	0.576455
0.036919	-10.1279	0.820896	0.036774	1.22018	0.59194
0.037044	-10.122	0.826774	0.036899	1.2373	0.609057
0.037168	-10.1158	0.832996	0.037023	1.25408	0.625841
0.037293	-10.1098	0.838991	0.037148	1.26991	0.641671
0.037418	-10.1045	0.844298	0.037273	1.28465	0.656408
0.037543	-10.0988	0.850015	0.037398	1.2979	0.669654
0.037667	-10.0933	0.855513	0.037522	1.31083	0.682594
0.037792	-10.0877	0.861105	0.037647	1.3236	0.695354
0.037917	-10.0833	0.865493	0.037772	1.33638	0.708139
0.038042	-10.0786	0.870173	0.037896	1.34835	0.72011
0.038166	-10.0733	0.875483	0.038021	1.36101	0.73277
0.038291	-10.0679	0.880935	0.038146	1.37277	0.744531
0.038416	-10.0638	0.885042	0.038271	1.38299	0.754745
0.038541	-10.0597	0.889107	0.038395	1.39332	0.765076
0.038665	-10.0563	0.892488	0.03852	1.40293	0.774692
0.03879	-10.0527	0.896108	0.038645	1.41242	0.784176
0.038915	-10.0486	0.900249	0.038769	1.42074	0.792503
0.03904	-10.0446	0.90423	0.038894	1.42966	0.801422
0.039164	-10.0399	0.908925	0.039019	1.43808	0.809836
0.039289	-10.0367	0.912109	0.039144	1.44653	0.818286
0.039414	-10.0329	0.91585	0.039268	1.45311	0.824874
0.039539	-10.0298	0.919037	0.039393	1.45987	0.831627
0.039664	-10.027	0.921779	0.039518	1.4662	0.837955
0.039788	-10.0248	0.924024	0.039643	1.47307	0.844828
0.039913	-10.0216	0.927214	0.039767	1.47884	0.850598
0.040038	-10.019	0.929835	0.039892	1.48382	0.855583
0.040163	-10.0162	0.932646	0.040017	1.48982	0.861575
0.040287	-10.0142	0.934648	0.040141	1.49468	0.866438
0.040412	-10.0101	0.93874	0.040266	1.49854	0.870302
0.040537	-10.008	0.940776	0.040391	1.50233	0.874087
0.040662	-10.0054	0.943436	0.040516	1.50701	0.878769
0.040786	-10.004	0.944768	0.04064	1.51037	0.882127
0.040911	-10.0022	0.94658	0.040765	1.51405	0.885812
0.041036	-10.0013	0.947474	0.04089	1.51725	0.889012
0.041161	-9.99944	0.949358	0.041014	1.52094	0.892703
0.041285	-9.9975	0.951301	0.041139	1.52424	0.896
0.04141	-9.99619	0.952613	0.041264	1.52697	0.898726
0.041535	-9.99582	0.952979	0.041389	1.52979	0.901552
0.04166	-9.99457	0.954232	0.041513	1.53215	0.903911
0.041784	-9.9924	0.956397	0.041638	1.53448	0.906235
0.041909	-9.99182	0.956984	0.041763	1.53659	0.908346
0.042034	-9.99082	0.957981	0.041887	1.53821	0.909968
0.042159	-9.99001	0.958794	0.042012	1.53992	0.911676
0.042283	-9.98893	0.959864	0.042137	1.54176	0.913521
0.042408	-9.98893	0.959869	0.042262	1.54347	0.915231
0.042533	-9.98762	0.961183	0.042386	1.54481	0.916569
0.042658	-9.98782	0.960981	0.042511	1.54608	0.917839
0.042783	-9.98783	0.960972	0.042636	1.54709	0.918846
0.042907	-9.98704	0.961756	0.042761	1.54754	0.919304
0.043032	-9.98638	0.962418	0.042885	1.54776	0.919515
0.043157	-9.98649	0.962313	0.04301	1.54832	0.920084
0.043282	-9.98791	0.960886	0.043135	1.54876	0.920514
0.043406	-9.98806	0.960737	0.043259	1.54878	0.920541
0.043531	-9.98873	0.960066	0.043384	1.5491	0.920861
0.043656	-9.98945	0.959344	0.043509	1.54931	0.921069
0.043781	-9.99012	0.958678	0.043634	1.54903	0.920788
0.043905	-9.98962	0.959177	0.043758	1.54896	0.920715
0.04403	-9.98996	0.958835	0.043883	1.54878	0.920537
0.044155	-9.98964	0.959159	0.044008	1.54834	0.920101
0.04428	-9.99025	0.95855	0.044132	1.54739	0.919148
0.044404	-9.99088	0.957921	0.044257	1.54547	0.917228
0.044529	-9.99208	0.956714	0.044382	1.54458	0.916339
0.044654	-9.99209	0.956707	0.044507	1.54431	0.91607
0.044779	-9.99169	0.957106	0.044631	1.54313	0.914892
0.044903	-9.99168	0.957122	0.044756	1.54169	0.913452
0.045028	-9.99184	0.956957	0.044881	1.54057	0.912325
0.045153	-9.99287	0.955925	0.045005	1.53884	0.910601
0.045278	-9.99396	0.954836	0.04513	1.53719	0.908946
0.045403	-9.99496	0.953842	0.045255	1.5357	0.907462
0.045527	-9.99457	0.954229	0.04538	1.53244	0.904202
0.045652	-9.99474	0.954055	0.045504	1.53019	0.901946
0.045777	-9.99634	0.952456	0.045629	1.52821	0.899967
0.045902	-9.99719	0.951609	0.045754	1.52523	0.896988
0.046026	-9.99712	0.951675	0.045879	1.52188	0.893638
0.046151	-9.99821	0.95059	0.046003	1.51906	0.890816
0.046276	-9.99911	0.949693	0.046128	1.5169	0.888658
0.046401	-10.0007	0.948051	0.046253	1.51376	0.88552
0.046525	-10.0016	0.947175	0.046377	1.51112	0.882876
0.04665	-10.0029	0.945887	0.046502	1.50845	0.880205
0.046775	-10.0045	0.944278	0.046627	1.50632	0.878079
0.0469	-10.0065	0.942338	0.046752	1.50307	0.874824
0.047024	-10.0077	0.941084	0.046876	1.49947	0.871225
0.047149	-10.0085	0.940265	0.047001	1.49546	0.867223
0.047274	-10.0101	0.938745	0.047126	1.49189	0.863649
0.047399	-10.0121	0.936658	0.04725	1.4884	0.860156
0.047523	-10.014	0.93477	0.047375	1.48469	0.856447
0.047648	-10.0152	0.933628	0.0475	1.48161	0.853365
0.047773	-10.0156	0.933246	0.047625	1.47735	0.849114
0.047898	-10.0169	0.931915	0.047749	1.47367	0.845432
0.048022	-10.0196	0.929206	0.047874	1.46982	0.841578
0.048147	-10.0216	0.927211	0.047999	1.46575	0.837509
0.048272	-10.0226	0.926152	0.048124	1.46204	0.8338
0.048397	-10.0238	0.924956	0.048248	1.45763	0.829393
0.048522	-10.0244	0.924413	0.048373	1.45408	0.82584
0.048646	-10.0246	0.924206	0.048498	1.45077	0.822533
0.048771	-10.0271	0.921669	0.048622	1.44765	0.819407
0.048896	-10.0281	0.920727	0.048747	1.44415	0.815907
0.049021	-10.0286	0.920236	0.048872	1.43961	0.811371
0.049145	-10.0303	0.918523	0.048997	1.43566	0.807422
0.04927	-10.0321	0.916657	0.049121	1.43202	0.803776
0.049395	-10.0329	0.91592	0.049246	1.42698	0.798741
0.04952	-10.0334	0.915414	0.049371	1.4226	0.794358
0.049644	-10.035	0.913796	0.049495	1.41773	0.789492
0.049769	-10.0364	0.912431	0.04962	1.4123	0.784062
0.049894	-10.0372	0.911618	0.049745	1.40675	0.778507
0.050019	-10.038	0.910822	0.04987	1.40145	0.773206
0.050143	-10.0406	0.908159	0.049994	1.39672	0.76848
0.050268	-10.0424	0.906414	0.050119	1.39157	0.763327
0.050393	-10.0439	0.904925	0.050244	1.38581	0.757573
0.050518	-10.0459	0.902945	0.050368	1.38063	0.752387
0.050642	-10.0462	0.902605	0.050493	1.37591	0.747674
0.050767	-10.0461	0.902667	0.050618	1.36975	0.741506
0.050892	-10.0475	0.901302	0.050743	1.36447	0.736229
0.051017	-10.0492	0.899569	0.050867	1.35987	0.731627
0.051141	-10.0501	0.898657	0.050992	1.35521	0.726969
0.051266	-10.0514	0.897407	0.051117	1.349	0.72076
0.051391	-10.0521	0.896698	0.051242	1.34381	0.715572
0.051516	-10.0528	0.895968	0.051366	1.33692	0.708683
0.051641	-10.0537	0.89509	0.051491	1.33069	0.702448
0.051765	-10.055	0.893763	0.051616	1.32589	0.697651
0.05189	-10.0575	0.891325	0.05174	1.32021	0.69197
0.052015	-10.0585	0.890341	0.051865	1.31458	0.686343
0.05214	-10.0597	0.889072	0.05199	1.30978	0.681544
0.052264	-10.0611	0.887747	0.052115	1.3053	0.677056
0.052389	-10.0611	0.887708	0.052239	1.30031	0.672065
0.052514	-10.0623	0.886505	0.052364	1.29545	0.667205
0.052639	-10.0632	0.885631	0.052489	1.29108	0.662842
0.052763	-10.0646	0.884202	0.052613	1.28612	0.657884
0.052888	-10.0665	0.882329	0.052738	1.28163	0.65339
0.053013	-10.0671	0.881653	0.052863	1.27693	0.648693
0.053138	-10.068	0.88083	0.052988	1.27193	0.643686
0.053262	-10.0681	0.880716	0.053112	1.26761	0.639374
0.053387	-10.0695	0.879307	0.053237	1.26362	0.635382
0.053512	-10.0706	0.878229	0.053362	1.25925	0.631012
0.053637	-10.0719	0.876908	0.053487	1.25499	0.626745
0.053761	-10.0718	0.877006	0.053611	1.25056	0.622316
0.053886	-10.0717	0.877137	0.053736	1.24605	0.617813
0.054011	-10.0733	0.875458	0.053861	1.24188	0.613642
0.054136	-10.0747	0.874136	0.053985	1.23704	0.608803
0.05426	-10.0747	0.874123	0.05411	1.23221	0.603972
0.054385	-10.0743	0.874454	0.054235	1.2276	0.599357
0.05451	-10.0754	0.873395	0.05436	1.22315	0.594909
0.054635	-10.0772	0.871635	0.054484	1.21946	0.591215
0.05476	-10.0791	0.869696	0.054609	1.21526	0.58702
0.054884	-10.0811	0.867707	0.054734	1.20986	0.581615
0.055009	-10.0814	0.867432	0.054858	1.20417	0.575926
0.055134	-10.0834	0.865364	0.054983	1.19957	0.571332
0.055259	-10.0848	0.863997	0.055108	1.19529	0.567052
0.055383	-10.0857	0.863099	0.055233	1.18992	0.561678
0.055508	-10.0865	0.862306	0.055357	1.18513	0.556893
0.055633	-10.0871	0.861696	0.055482	1.18128	0.553039
0.055758	-10.0879	0.860878	0.055607	1.17637	0.548126
0.055882	-10.0885	0.860257	0.055731	1.17264	0.544395
0.056007	-10.0898	0.859001	0.055856	1.16912	0.540883
0.056132	-10.0904	0.858376	0.055981	1.16551	0.537271
0.056257	-10.0917	0.857091	0.056106	1.16179	0.533552
0.056381	-10.0912	0.85758	0.05623	1.15859	0.530347
0.056506	-10.0923	0.856455	0.056355	1.15439	0.526152
0.056631	-10.0939	0.854868	0.05648	1.15176	0.523514
0.056756	-10.0941	0.854736	0.056605	1.14876	0.520523
0.05688	-10.0962	0.852643	0.056729	1.14476	0.516518
0.057005	-10.098	0.850818	0.056854	1.14063	0.512388
0.05713	-10.0982	0.850584	0.056979	1.13633	0.508087
0.057255	-10.0995	0.849277	0.057103	1.13186	0.503615
0.057379	-10.1008	0.847982	0.057228	1.12799	0.499747
0.057504	-10.1024	0.846381	0.057353	1.12475	0.496508
0.057629	-10.1042	0.844565	0.057478	1.12159	0.493352
0.057754	-10.1052	0.843632	0.057602	1.11969	0.491449
0.057879	-10.1071	0.841696	0.057727	1.11656	0.488316
0.058003	-10.1079	0.840872	0.057852	1.113	0.484757
0.058128	-10.108	0.840839	0.057976	1.11047	0.482232
0.058253	-10.1097	0.839119	0.058101	1.10755	0.479313
0.058378	-10.1094	0.839399	0.058226	1.10406	0.475817
0.058502	-10.111	0.837817	0.058351	1.1008	0.472563
0.058627	-10.1126	0.836153	0.058475	1.09751	0.469268
0.058752	-10.1126	0.836163	0.0586	1.09384	0.465604
0.058877	-10.1133	0.835471	0.058725	1.09022	0.461975
0.059001	-10.1138	0.834967	0.058849	1.08724	0.459001
0.059126	-10.1138	0.834951	0.058974	1.08489	0.456652
0.059251	-10.1138	0.835019	0.059099	1.08187	0.453628
0.059376	-10.1132	0.835613	0.059224	1.07868	0.450442
0.0595	-10.1125	0.836304	0.059348	1.07575	0.44751
0.059625	-10.1112	0.837637	0.059473	1.07244	0.444201
0.05975	-10.1091	0.839738	0.059598	1.07011	0.441873
0.059875	-10.1077	0.841061	0.059723	1.06802	0.439783
0.059999	-10.107	0.841767	0.059847	1.06628	0.438035
0.060124	-10.108	0.840781	0.059972	1.06427	0.436031
0.060249	-10.1058	0.842974	0.060097	1.06255	0.43431
0.060374	-10.1047	0.844068	0.060221	1.06034	0.432097
0.060498	-10.1038	0.844952	0.060346	1.05804	0.429795
0.060623	-10.104	0.844764	0.060471	1.05557	0.427331
0.060748	-10.1036	0.845199	0.060596	1.05349	0.425253
0.060873	-10.1029	0.845893	0.06072	1.05104	0.422795
0.060998	-10.102	0.846773	0.060845	1.04929	0.421048
0.061122	-10.1026	0.846209	0.06097	1.0483	0.420059
0.061247	-10.1044	0.844399	0.061094	1.04717	0.418925
0.061372	-10.105	0.843788	0.061219	1.04563	0.417389
0.061497	-10.1062	0.842608	0.061344	1.04414	0.415897
0.061621	-10.1067	0.842102	0.061469	1.04344	0.415204
0.061746	-10.1084	0.840432	0.061593	1.04336	0.415122
0.061871	-10.1103	0.838502	0.061718	1.04288	0.414639
0.061996	-10.1118	0.836999	0.061843	1.04221	0.413968
0.06212	-10.1128	0.836034	0.061968	1.0413	0.413063
0.062245	-10.1136	0.835187	0.062092	1.04099	0.412744
0.06237	-10.1152	0.833592	0.062217	1.04057	0.412332
0.062495	-10.1169	0.831895	0.062342	1.04046	0.412221
0.062619	-10.1185	0.830273	0.062466	1.03974	0.411496
0.062744	-10.119	0.829794	0.062591	1.03973	0.411492
0.062869	-10.1197	0.829146	0.062716	1.03879	0.410544
0.062994	-10.1209	0.827907	0.062841	1.03778	0.409543
0.063118	-10.1217	0.827119	0.062965	1.03755	0.409311
0.063243	-10.1228	0.825989	0.06309	1.03812	0.409877
0.063368	-10.1246	0.82422	0.063215	1.0382	0.409959
0.063493	-10.1256	0.823247	0.063339	1.0387	0.410456
0.063617	-10.1258	0.822993	0.063464	1.03922	0.410977
0.063742	-10.1262	0.822647	0.063589	1.0389	0.410658
0.063867	-10.1268	0.822041	0.063714	1.03818	0.409938
0.063992	-10.1277	0.82114	0.063838	1.03766	0.409422
0.064117	-10.1287	0.820109	0.063963	1.03861	0.410369
0.064241	-10.1299	0.818907	0.064088	1.03879	0.410546
0.064366	-10.1317	0.817127	0.064212	1.03904	0.4108
0.064491	-10.1324	0.816386	0.064337	1.0395	0.411262
0.064616	-10.1331	0.815652	0.064462	1.03998	0.411744
0.06474	-10.1347	0.81413	0.064587	1.04005	0.411805
0.064865	-10.1357	0.813051	0.064711	1.04001	0.41177
0.06499	-10.1376	0.81123	0.064836	1.04005	0.411812
0.065115	-10.1402	0.808603	0.064961	1.04111	0.412868
0.065239	-10.1421	0.806743	0.065086	1.04168	0.413435
0.065364	-10.1437	0.805087	0.06521	1.0423	0.414057
0.065489	-10.1458	0.803044	0.065335	1.0424	0.414163
0.065614	-10.1483	0.800533	0.06546	1.04287	0.414627
0.065738	-10.1513	0.797494	0.065584	1.04362	0.415375
0.065863	-10.1544	0.794441	0.065709	1.04521	0.416972
0.065988	-10.1573	0.791537	0.065834	1.04564	0.417404
0.066113	-10.1599	0.788876	0.065959	1.04649	0.418249
0.066237	-10.1624	0.786445	0.066083	1.04634	0.418098
0.066362	-10.1647	0.784113	0.066208	1.04662	0.418376
0.066487	-10.1674	0.781379	0.066333	1.04676	0.418517
0.066612	-10.1705	0.778278	0.066457	1.04788	0.419643
0.066737	-10.1734	0.775426	0.066582	1.04906	0.420824
0.066861	-10.176	0.772774	0.066707	1.0498	0.42156
0.066986	-10.1778	0.770962	0.066832	1.05028	0.42204
0.067111	-10.1799	0.768867	0.066956	1.0506	0.42236
0.067236	-10.1819	0.766898	0.067081	1.05009	0.421851
0.06736	-10.1839	0.764879	0.067206	1.04988	0.421643
0.067485	-10.1848	0.76399	0.067331	1.05057	0.422331
0.06761	-10.1856	0.763178	0.067455	1.05065	0.422414
0.067735	-10.1862	0.762626	0.06758	1.05027	0.422033
0.067859	-10.187	0.761765	0.067705	1.05074	0.4225
0.067984	-10.1883	0.760528	0.067829	1.04985	0.421612
0.068109	-10.1891	0.75967	0.067954	1.04911	0.42087
0.068234	-10.1897	0.759083	0.068079	1.04819	0.419946
0.068358	-10.1907	0.75808	0.068204	1.04784	0.419598
0.068483	-10.1917	0.757064	0.068328	1.04686	0.418621
0.068608	-10.1922	0.756612	0.068453	1.04559	0.417349
0.068733	-10.1924	0.756369	0.068578	1.04458	0.416337
0.068857	-10.1926	0.756182	0.068702	1.04373	0.415489
0.068982	-10.1931	0.755693	0.068827	1.04291	0.41467
0.069107	-10.1932	0.755646	0.068952	1.04195	0.413705
0.069232	-10.1927	0.756149	0.069077	1.04098	0.412735
0.069356	-10.193	0.75583	0.069201	1.04027	0.412026
0.069481	-10.1936	0.755173	0.069326	1.03962	0.411378
0.069606	-10.1939	0.754864	0.069451	1.03879	0.410552
0.069731	-10.1943	0.754454	0.069575	1.03729	0.409049
0.069856	-10.1954	0.753394	0.0697	1.03563	0.40739
0.06998	-10.197	0.751842	0.069825	1.03421	0.405973
0.070105	-10.198	0.750821	0.06995	1.03294	0.404699
0.07023	-10.1989	0.74991	0.070074	1.03184	0.403603
0.070355	-10.1996	0.749237	0.070199	1.03083	0.402593
0.070479	-10.2001	0.748677	0.070324	1.02944	0.401197
0.070604	-10.2007	0.7481	0.070449	1.02841	0.400164
0.070729	-10.2016	0.747248	0.070573	1.02766	0.39942
0.070854	-10.2023	0.746546	0.070698	1.02684	0.398601
0.070978	-10.2028	0.746042	0.070823	1.02602	0.397777
0.071103	-10.2031	0.745745	0.070947	1.0253	0.397062
0.071228	-10.2035	0.745326	0.071072	1.02473	0.39649
0.071353	-10.2031	0.74569	0.071197	1.02359	0.395348
0.071477	-10.2032	0.745562	0.071322	1.02234	0.394101
0.071602	-10.204	0.744816	0.071446	1.02104	0.392798
0.071727	-10.2042	0.744597	0.071571	1.01983	0.391589
0.071852	-10.2041	0.744673	0.071696	1.01958	0.391337
0.071976	-10.2047	0.744144	0.07182	1.01911	0.390866
0.072101	-10.2056	0.743164	0.071945	1.01762	0.389379
0.072226	-10.207	0.741806	0.07207	1.01639	0.388145
0.072351	-10.2082	0.74064	0.072195	1.01455	0.386306
0.072475	-10.2088	0.739972	0.072319	1.01292	0.384682
0.0726	-10.2098	0.739017	0.072444	1.01162	0.383376
0.072725	-10.211	0.737825	0.072569	1.01036	0.382124
0.07285	-10.2119	0.736882	0.072694	1.0088	0.380556
0.072975	-10.2127	0.736049	0.072818	1.00693	0.378684
0.073099	-10.2135	0.735285	0.072943	1.00509	0.376852
0.073224	-10.2148	0.73395	0.073068	1.00393	0.375691
0.073349	-10.2156	0.733171	0.073192	1.00291	0.374667
0.073474	-10.2163	0.732472	0.073317	1.00172	0.373476
0.073598	-10.217	0.731754	0.073442	1.00069	0.372447
0.073723	-10.2169	0.731893	0.073567	0.998629	0.370388
0.073848	-10.2162	0.732645	0.073691	0.996498	0.368257
0.073973	-10.2161	0.732668	0.073816	0.995657	0.367416
0.074097	-10.2167	0.7321	0.073941	0.994308	0.366067
0.074222	-10.2166	0.73217	0.074065	0.992316	0.364075
0.074347	-10.2166	0.732236	0.07419	0.990692	0.362451
0.074472	-10.2173	0.7315	0.074315	0.989357	0.361116
0.074596	-10.2173	0.731521	0.07444	0.988414	0.360173
0.074721	-10.2168	0.731988	0.074564	0.987162	0.358921
0.074846	-10.2167	0.732107	0.074689	0.986114	0.357873
0.074971	-10.217	0.731814	0.074814	0.985126	0.356885
0.075095	-10.2175	0.731304	0.074938	0.984348	0.356107
0.07522	-10.2182	0.730552	0.075063	0.98441	0.356169
0.075345	-10.2196	0.729179	0.075188	0.984079	0.355838
0.07547	-10.2212	0.727631	0.075313	0.983285	0.355044
0.075594	-10.2221	0.726684	0.075437	0.983046	0.354805
0.075719	-10.2225	0.726292	0.075562	0.98259	0.354349
0.075844	-10.2234	0.72542	0.075687	0.981232	0.352991
0.075969	-10.2245	0.724339	0.075812	0.980346	0.352105
0.076094	-10.2248	0.724019	0.075936	0.979774	0.351533
0.076218	-10.2247	0.724059	0.076061	0.978724	0.350483
0.076343	-10.2246	0.724169	0.076186	0.977636	0.349395
0.076468	-10.2247	0.724148	0.07631	0.977082	0.348841
0.076593	-10.2247	0.724068	0.076435	0.976116	0.347875
0.076717	-10.2251	0.723681	0.07656	0.975216	0.346975
0.076842	-10.2253	0.723485	0.076685	0.974301	0.34606
0.076967	-10.2254	0.723439	0.076809	0.973135	0.344894
0.077092	-10.2256	0.723186	0.076934	0.972259	0.344018
0.077216	-10.2265	0.722328	0.077059	0.970937	0.342696
0.077341	-10.2275	0.721326	0.077183	0.96926	0.341019
0.077466	-10.2281	0.720702	0.077308	0.967894	0.339653
0.077591	-10.2289	0.719918	0.077433	0.966803	0.338562
0.077715	-10.2295	0.71933	0.077558	0.966236	0.337995
0.07784	-10.2302	0.718601	0.077682	0.965425	0.337184
0.077965	-10.2315	0.717258	0.077807	0.963568	0.335327
0.07809	-10.2324	0.716441	0.077932	0.961863	0.333622
0.078214	-10.2323	0.716502	0.078056	0.960764	0.332523
0.078339	-10.232	0.716753	0.078181	0.959811	0.33157
0.078464	-10.2321	0.716748	0.078306	0.958441	0.3302
0.078589	-10.2327	0.716139	0.078431	0.957415	0.329174
0.078713	-10.2333	0.715541	0.078555	0.956558	0.328317
0.078838	-10.2334	0.715352	0.07868	0.954994	0.326753
0.078963	-10.2332	0.715605	0.078805	0.95329	0.325049
0.079088	-10.2329	0.715913	0.07893	0.952222	0.323981
0.079213	-10.2331	0.71572	0.079054	0.950969	0.322728
0.079337	-10.2388	0.710032	0.079179	0.942802	0.314561
0.079462	-10.2399	0.708924	0.079304	0.937902	0.309661
0.079587	-10.2395	0.709333	0.079428	0.937156	0.308915
0.079712	-10.2404	0.708445	0.079553	0.935978	0.307737
0.079836	-10.2418	0.706983	0.079678	0.934825	0.306584
0.079961	-10.2431	0.705671	0.079803	0.933462	0.305221
0.080086	-10.2437	0.705101	0.079927	0.932723	0.304482
0.080211	-10.2439	0.704867	0.080052	0.931306	0.303065
0.080335	-10.2441	0.704675	0.080177	0.930148	0.301907
0.08046	-10.244	0.704838	0.080301	0.928027	0.299786
0.080585	-10.2436	0.70519	0.080426	0.926097	0.297856
0.08071	-10.2435	0.705257	0.080551	0.924931	0.29669
0.080834	-10.2444	0.704353	0.080676	0.923024	0.294783
0.080959	-10.2448	0.704026	0.0808	0.921521	0.29328
0.081084	-10.2441	0.704736	0.080925	0.921484	0.293243
0.081209	-10.2446	0.704155	0.08105	0.921485	0.293244
0.081333	-10.2451	0.703729	0.081175	0.920068	0.291827
0.081458	-10.2453	0.703518	0.081299	0.918785	0.290544
0.081583	-10.2455	0.703309	0.081424	0.918364	0.290123
0.081708	-10.2456	0.703209	0.081549	0.917942	0.289701
0.081832	-10.2459	0.702886	0.081673	0.916369	0.288128
0.081957	-10.2463	0.702475	0.081798	0.914898	0.286657
0.082082	-10.2473	0.701467	0.081923	0.914116	0.285875
0.082207	-10.2482	0.700632	0.082048	0.912905	0.284664
0.082332	-10.2489	0.699859	0.082172	0.911582	0.283341
0.082456	-10.2485	0.700277	0.082297	0.911337	0.283096
0.082581	-10.2487	0.700102	0.082422	0.911427	0.283186
0.082706	-10.249	0.699835	0.082546	0.911034	0.282793
0.082831	-10.2491	0.699662	0.082671	0.910408	0.282167
0.082955	-10.2489	0.699886	0.082796	0.909548	0.281307
0.08308	-10.2488	0.699957	0.082921	0.908293	0.280052
0.083205	-10.2495	0.699342	0.083045	0.908069	0.279828
0.08333	-10.2505	0.698272	0.08317	0.907843	0.279602
0.083454	-10.2513	0.697499	0.083295	0.906465	0.278224
0.083579	-10.252	0.696824	0.083419	0.906039	0.277798
0.083704	-10.2522	0.696645	0.083544	0.906128	0.277887
0.083829	-10.2521	0.696668	0.083669	0.905659	0.277418
0.083953	-10.2522	0.696598	0.083794	0.904483	0.276242
0.084078	-10.2518	0.697013	0.083918	0.903997	0.275756
0.084203	-10.2528	0.695975	0.084043	0.904252	0.276011
0.084328	-10.2532	0.695626	0.084168	0.903627	0.275386
0.084452	-10.2534	0.695391	0.084293	0.903532	0.275291
0.084577	-10.254	0.694789	0.084417	0.903391	0.27515
0.084702	-10.2539	0.694904	0.084542	0.903127	0.274886
0.084827	-10.2533	0.695467	0.084667	0.903369	0.275128
0.084952	-10.2527	0.696131	0.084791	0.903292	0.275051
0.085076	-10.2527	0.696133	0.084916	0.903463	0.275222
0.085201	-10.2526	0.696211	0.085041	0.904001	0.27576
0.085326	-10.2529	0.695941	0.085166	0.904219	0.275978
0.085451	-10.2534	0.695431	0.08529	0.905039	0.276798
0.085575	-10.2548	0.694024	0.085415	0.905378	0.277137
0.0857	-10.2551	0.693736	0.08554	0.905014	0.276773
0.085825	-10.2551	0.693713	0.085664	0.904765	0.276524
0.08595	-10.2554	0.693408	0.085789	0.904676	0.276435
0.086074	-10.2558	0.692951	0.085914	0.904697	0.276456
0.086199	-10.2558	0.692963	0.086039	0.905178	0.276937
0.086324	-10.2563	0.692492	0.086163	0.905913	0.277672
0.086449	-10.2568	0.692026	0.086288	0.905817	0.277576
0.086573	-10.2574	0.691429	0.086413	0.905521	0.27728
0.086698	-10.2576	0.6912	0.086538	0.906111	0.27787
0.086823	-10.2581	0.690724	0.086662	0.906813	0.278572
0.086948	-10.2582	0.690643	0.086787	0.907701	0.27946
0.087072	-10.258	0.690762	0.086912	0.908127	0.279886
0.087197	-10.2583	0.690489	0.087036	0.907595	0.279354
0.087322	-10.2588	0.690048	0.087161	0.906945	0.278704
0.087447	-10.2595	0.689297	0.087286	0.906882	0.278641
0.087571	-10.2602	0.688585	0.087411	0.907387	0.279146
0.087696	-10.2608	0.688039	0.087535	0.907103	0.278862
0.087821	-10.2612	0.687624	0.08766	0.906754	0.278513
0.087946	-10.2616	0.687211	0.087785	0.907276	0.279035
0.088071	-10.2624	0.686374	0.087909	0.907993	0.279752
0.088195	-10.2626	0.686222	0.088034	0.908588	0.280347
0.08832	-10.2625	0.686282	0.088159	0.908568	0.280327
0.088445	-10.2625	0.686333	0.088284	0.90843	0.280189
0.08857	-10.2621	0.686675	0.088408	0.908144	0.279903
0.088694	-10.2627	0.686146	0.088533	0.907047	0.278806
0.088819	-10.2633	0.685505	0.088658	0.905822	0.277581
0.088944	-10.2637	0.685066	0.088782	0.905247	0.277006
0.089069	-10.2645	0.684309	0.088907	0.904557	0.276316
0.089193	-10.2651	0.683722	0.089032	0.903762	0.275521
0.089318	-10.265	0.683842	0.089157	0.903467	0.275226
0.089443	-10.2641	0.684732	0.089281	0.902777	0.274536
0.089568	-10.2636	0.685163	0.089406	0.902212	0.273971
0.089692	-10.2637	0.68512	0.089531	0.901956	0.273715
0.089817	-10.2638	0.684972	0.089656	0.900885	0.272644
0.089942	-10.2639	0.684947	0.08978	0.899764	0.271523
0.090067	-10.2649	0.683948	0.089905	0.899287	0.271046
0.090191	-10.2657	0.68312	0.09003	0.899356	0.271115
0.090316	-10.2664	0.682438	0.090154	0.898343	0.270102
0.090441	-10.2665	0.682264	0.090279	0.896909	0.268668
0.090566	-10.2666	0.682214	0.090404	0.896293	0.268052
0.09069	-10.2666	0.682207	0.090529	0.895249	0.267008
0.090815	-10.267	0.681817	0.090653	0.894219	0.265978
0.09094	-10.2677	0.681054	0.090778	0.893435	0.265194
0.091065	-10.2677	0.681051	0.090903	0.892517	0.264276
0.09119	-10.268	0.680781	0.091027	0.891228	0.262987
0.091314	-10.2684	0.680401	0.091152	0.889818	0.261577
0.091439	-10.2685	0.6803	0.091277	0.889064	0.260823
0.091564	-10.2689	0.679888	0.091402	0.888692	0.260451
0.091689	-10.2687	0.680127	0.091526	0.887756	0.259515
0.091813	-10.2688	0.679961	0.091651	0.886055	0.257814
0.091938	-10.2701	0.678659	0.091776	0.884497	0.256256
0.092063	-10.2705	0.678335	0.0919	0.88342	0.255179
0.092188	-10.2697	0.679055	0.092025	0.882921	0.25468
0.092312	-10.2694	0.679384	0.09215	0.881736	0.253495
0.092437	-10.27	0.678819	0.092275	0.880216	0.251975
0.092562	-10.2708	0.678025	0.092399	0.87918	0.250939
0.092687	-10.2713	0.677518	0.092524	0.878888	0.250647
0.092811	-10.2717	0.677092	0.092649	0.878832	0.250591
0.092936	-10.2725	0.676313	0.092774	0.878108	0.249867
0.093061	-10.2731	0.675722	0.092898	0.876985	0.248744
0.093186	-10.2733	0.67545	0.093023	0.875433	0.247192
0.09331	-10.273	0.675763	0.093148	0.874361	0.24612
0.093435	-10.2731	0.675679	0.093272	0.87391	0.245669
0.09356	-10.2735	0.675319	0.093397	0.873536	0.245295
0.093685	-10.2733	0.6755	0.093522	0.872595	0.244354
0.093809	-10.2735	0.675311	0.093647	0.871838	0.243597
0.093934	-10.2736	0.675213	0.093771	0.871818	0.243577
0.094059	-10.2742	0.674649	0.093896	0.870902	0.242661
0.094184	-10.2746	0.674201	0.094021	0.869369	0.241128
0.094309	-10.2744	0.674376	0.094145	0.868615	0.240374
0.094433	-10.2744	0.674439	0.09427	0.867328	0.239087
0.094558	-10.2745	0.674283	0.094395	0.866003	0.237762
0.094683	-10.2749	0.673936	0.09452	0.864766	0.236525
0.094808	-10.2754	0.673386	0.094644	0.863636	0.235395
0.094932	-10.2762	0.672571	0.094769	0.863349	0.235108
0.095057	-10.2762	0.672632	0.094894	0.863238	0.234997
0.095182	-10.2762	0.672556	0.095019	0.862947	0.234706
0.095307	-10.2766	0.672163	0.095143	0.862537	0.234296
0.095431	-10.2761	0.672738	0.095268	0.86207	0.233829
0.095556	-10.2762	0.672601	0.095393	0.861084	0.232843
0.095681	-10.2773	0.671484	0.095517	0.860528	0.232287
0.095806	-10.278	0.670793	0.095642	0.860023	0.231782
0.09593	-10.2781	0.670676	0.095767	0.859717	0.231476
0.096055	-10.2786	0.670237	0.095892	0.859048	0.230807
0.09618	-10.2792	0.669573	0.096016	0.85791	0.229669
0.096305	-10.2794	0.669443	0.096141	0.857077	0.228836
0.096429	-10.2799	0.668898	0.096266	0.856683	0.228442
0.096554	-10.2805	0.66829	0.09639	0.856932	0.228691
0.096679	-10.2814	0.667436	0.096515	0.857088	0.228847
0.096804	-10.2824	0.666394	0.09664	0.856762	0.228521
0.096928	-10.2833	0.66548	0.096765	0.856292	0.228051
0.097053	-10.2835	0.665273	0.096889	0.856113	0.227872
0.097178	-10.2831	0.665744	0.097014	0.855907	0.227666
0.097303	-10.2836	0.665223	0.097139	0.855833	0.227592
0.097428	-10.284	0.664778	0.097263	0.856304	0.228063
0.097552	-10.2839	0.664938	0.097388	0.855804	0.227563
0.097677	-10.2838	0.665002	0.097513	0.855098	0.226857
0.097802	-10.2846	0.664238	0.097638	0.854885	0.226644
0.097927	-10.2858	0.663044	0.097762	0.854916	0.226675
0.098051	-10.2862	0.662569	0.097887	0.855379	0.227138
0.098176	-10.2862	0.662575	0.098012	0.855786	0.227545
0.098301	-10.2873	0.661516	0.098137	0.855891	0.22765
0.098426	-10.2885	0.660306	0.098261	0.855751	0.22751
0.09855	-10.2888	0.660016	0.098386	0.855806	0.227565
0.098675	-10.2883	0.660499	0.098511	0.85537	0.227129
0.0988	-10.2876	0.661205	0.098635	0.855414	0.227173
0.098925	-10.2877	0.661134	0.09876	0.854479	0.226238
0.099049	-10.2879	0.66087	0.098885	0.853365	0.225124
0.099174	-10.2883	0.660489	0.09901	0.852103	0.223862
0.099299	-10.2892	0.659617	0.099134	0.850998	0.222757
0.099424	-10.2897	0.659052	0.099259	0.850833	0.222592
0.099548	-10.2906	0.65824	0.099384	0.850821	0.22258
0.099673	-10.2914	0.657423	0.099508	0.849662	0.221421
0.099798	-10.2916	0.657229	0.099633	0.848866	0.220625
0.099923	-10.2919	0.656916	0.099758	0.848624	0.220383
0.100047	-10.2925	0.65625	0.099883	0.848321	0.22008
0.100172	-10.2932	0.655586	0.100007	0.847629	0.219388
0.100297	-10.2937	0.655067	0.100132	0.847097	0.218856
0.100422	-10.2944	0.654366	0.100257	0.846193	0.217952
0.100547	-10.2952	0.653593	0.100382	0.846079	0.217838
0.100671	-10.2962	0.652626	0.100506	0.846402	0.218161
0.100796	-10.2965	0.652339	0.100631	0.846562	0.218321
0.100921	-10.2966	0.652211	0.100756	0.848029	0.219788
0.101046	-10.2963	0.652501	0.10088	0.848093	0.219852
0.10117	-10.2963	0.652541	0.101005	0.848132	0.219891
0.101295	-10.2973	0.651457	0.10113	0.848937	0.220696
0.10142	-10.2974	0.651349	0.101255	0.848933	0.220692
0.101545	-10.2978	0.651017	0.101379	0.849147	0.220906
0.101669	-10.2987	0.650108	0.101504	0.848782	0.220541
0.101794	-10.2986	0.650161	0.101629	0.848677	0.220436
0.101919	-10.2982	0.650552	0.101753	0.848234	0.219993
0.102044	-10.2982	0.650612	0.101878	0.848058	0.219817
0.102168	-10.2984	0.650364	0.102003	0.847476	0.219235
0.102293	-10.2985	0.650337	0.102128	0.848398	0.220157
0.102418	-10.2978	0.650965	0.102252	0.847935	0.219694
0.102543	-10.298	0.65079	0.102377	0.848365	0.220124
0.102667	-10.2978	0.651025	0.102502	0.847862	0.219621
0.102792	-10.2977	0.651105	0.102626	0.847762	0.219521
0.102917	-10.2976	0.651189	0.102751	0.847658	0.219417
0.103042	-10.2975	0.651281	0.102876	0.848222	0.219981
0.103167	-10.2971	0.651699	0.103001	0.849003	0.220762
0.103291	-10.297	0.65183	0.103125	0.849257	0.221016
0.103416	-10.2983	0.650485	0.10325	0.849463	0.221222
0.103541	-10.2991	0.649658	0.103375	0.848978	0.220737
0.103666	-10.3	0.648785	0.1035	0.847674	0.219433
0.10379	-10.3012	0.647595	0.103624	0.847537	0.219296
0.103915	-10.3016	0.647203	0.103749	0.847165	0.218924
0.10404	-10.3016	0.64717	0.103874	0.846371	0.21813
0.104165	-10.3018	0.647019	0.103998	0.845995	0.217754
0.104289	-10.302	0.646831	0.104123	0.845981	0.21774
0.104414	-10.303	0.645783	0.104248	0.845824	0.217583
0.104539	-10.3029	0.645892	0.104373	0.845724	0.217483
0.104664	-10.3032	0.645625	0.104497	0.845519	0.217278
0.104788	-10.3038	0.645046	0.104622	0.845751	0.21751
0.104913	-10.3044	0.644398	0.104747	0.845744	0.217503
0.105038	-10.3052	0.643611	0.104871	0.845178	0.216937
0.105163	-10.3053	0.643477	0.104996	0.844858	0.216617
0.105287	-10.3059	0.642878	0.105121	0.844692	0.216451
0.105412	-10.3059	0.642929	0.105246	0.84506	0.216819
0.105537	-10.3053	0.643507	0.10537	0.844923	0.216682
0.105662	-10.3061	0.642695	0.105495	0.844561	0.21632
0.105786	-10.3061	0.642671	0.10562	0.844947	0.216706
0.105911	-10.3058	0.643005	0.105745	0.845584	0.217343
0.106036	-10.3065	0.642323	0.105869	0.845529	0.217288
0.106161	-10.3071	0.641678	0.105994	0.846432	0.218191
0.106286	-10.3075	0.641274	0.106119	0.846555	0.218314
0.10641	-10.3072	0.641605	0.106243	0.847993	0.219752
0.106535	-10.307	0.641826	0.106368	0.849406	0.221165
0.10666	-10.3066	0.642224	0.106493	0.850293	0.222052
0.106785	-10.3062	0.642632	0.106618	0.85015	0.221909
0.106909	-10.3056	0.643236	0.106742	0.851585	0.223344
0.107034	-10.3057	0.643136	0.106867	0.852374	0.224133
0.107159	-10.3061	0.642697	0.106992	0.852265	0.224024
0.107284	-10.3064	0.642414	0.107116	0.852603	0.224362
0.107408	-10.3059	0.642867	0.107241	0.853616	0.225375
0.107533	-10.3047	0.644131	0.107366	0.853165	0.224924
0.107658	-10.3038	0.644984	0.107491	0.854091	0.22585
0.107783	-10.3028	0.645955	0.107615	0.854639	0.226398
0.107907	-10.3022	0.646645	0.10774	0.856323	0.228082
0.108032	-10.3014	0.647352	0.107865	0.858161	0.22992
0.108157	-10.3009	0.647922	0.107989	0.859765	0.231524
0.108282	-10.3	0.648847	0.108114	0.861162	0.232921
0.108406	-10.2993	0.649544	0.108239	0.862084	0.233843
0.108531	-10.298	0.650802	0.108364	0.863128	0.234887
0.108656	-10.2968	0.651993	0.108488	0.865269	0.237028
0.108781	-10.2949	0.653931	0.108613	0.866401	0.23816
0.108905	-10.2936	0.655194	0.108738	0.867337	0.239096
0.10903	-10.2928	0.656015	0.108863	0.8684	0.240159
0.109155	-10.291	0.657757	0.108987	0.86982	0.241579
0.10928	-10.2897	0.65906	0.109112	0.871607	0.243366
0.109405	-10.2889	0.659913	0.109237	0.87309	0.244849
0.109529	-10.2881	0.660705	0.109361	0.873903	0.245662
0.109654	-10.2863	0.662467	0.109486	0.875055	0.246814
0.109779	-10.2851	0.663734	0.109611	0.877379	0.249138
0.109904	-10.2823	0.666456	0.109736	0.880148	0.251907
0.110028	-10.2801	0.668651	0.10986	0.882711	0.25447
0.110153	-10.2789	0.669901	0.109985	0.885212	0.256971
0.110278	-10.2768	0.671964	0.11011	0.887393	0.259152
0.110403	-10.2746	0.674208	0.110234	0.889963	0.261722
0.110527	-10.2731	0.67565	0.110359	0.892299	0.264058
0.110652	-10.2715	0.677265	0.110484	0.895045	0.266804
0.110777	-10.27	0.678779	0.110609	0.896476	0.268235
0.110902	-10.2684	0.680383	0.110733	0.898062	0.269821
0.111026	-10.2672	0.681636	0.110858	0.900266	0.272025
0.111151	-10.2662	0.682578	0.110983	0.902806	0.274565
0.111276	-10.2647	0.684066	0.111107	0.905549	0.277308
0.111401	-10.2627	0.686148	0.111232	0.90907	0.280829
0.111525	-10.2604	0.688395	0.111357	0.912744	0.284503
0.11165	-10.2589	0.68993	0.111482	0.915183	0.286942
0.111775	-10.2571	0.691677	0.111606	0.918203	0.289962
0.1119	-10.2547	0.694122	0.111731	0.920699	0.292458
0.112024	-10.2535	0.695336	0.111856	0.921987	0.293746
0.112149	-10.2522	0.696555	0.111981	0.924174	0.295933
0.112274	-10.2509	0.697866	0.112105	0.926531	0.29829
0.112399	-10.2482	0.700642	0.11223	0.928341	0.3001
0.112524	-10.2457	0.703135	0.112355	0.930996	0.302755
0.112648	-10.2452	0.703563	0.112479	0.933057	0.304816
0.112773	-10.2431	0.705698	0.112604	0.934662	0.306421
0.112898	-10.2416	0.707229	0.112729	0.93687	0.308629
0.113023	-10.2403	0.708514	0.112854	0.938863	0.310622
0.113147	-10.2388	0.710036	0.112978	0.93991	0.311669
0.113272	-10.2365	0.712265	0.113103	0.941052	0.312811
0.113397	-10.2347	0.714099	0.113228	0.942647	0.314406
0.113522	-10.2329	0.71593	0.113352	0.944776	0.316535
0.113646	-10.2305	0.718341	0.113477	0.946938	0.318697
0.113771	-10.2295	0.719345	0.113602	0.949267	0.321026
0.113896	-10.2281	0.720679	0.113727	0.951633	0.323392
0.114021	-10.2275	0.721279	0.113851	0.954433	0.326192
0.114145	-10.2271	0.721675	0.113976	0.956015	0.327774
0.11427	-10.2267	0.722072	0.114101	0.957026	0.328785
0.114395	-10.2263	0.722532	0.114226	0.958432	0.330191
0.11452	-10.2256	0.723189	0.11435	0.960278	0.332037
0.114644	-10.2247	0.724126	0.114475	0.962164	0.333923
0.114769	-10.2241	0.724714	0.1146	0.963788	0.335547
0.114894	-10.2241	0.724707	0.114724	0.965464	0.337223
0.115019	-10.2241	0.724654	0.114849	0.966865	0.338624
0.115143	-10.2239	0.724871	0.114974	0.968376	0.340135
0.115268	-10.2223	0.726462	0.115099	0.969057	0.340816
0.115393	-10.2221	0.726732	0.115223	0.969738	0.341497
0.115518	-10.2214	0.727383	0.115348	0.969848	0.341607
0.115643	-10.2211	0.727697	0.115473	0.970605	0.342364
0.115767	-10.2203	0.728457	0.115597	0.972103	0.343862
0.115892	-10.2198	0.729034	0.115722	0.972856	0.344615
0.116017	-10.2193	0.729455	0.115847	0.972699	0.344458
0.116142	-10.2191	0.729674	0.115972	0.973083	0.344842
0.116266	-10.2194	0.729387	0.116096	0.973462	0.345221
0.116391	-10.2193	0.729503	0.116221	0.973483	0.345242
0.116516	-10.2189	0.729852	0.116346	0.973538	0.345297
0.116641	-10.2189	0.72987	0.11647	0.973151	0.34491
0.116765	-10.2185	0.730264	0.116595	0.972629	0.344388
0.11689	-10.2182	0.730563	0.11672	0.972361	0.34412
0.117015	-10.2183	0.730548	0.116845	0.972829	0.344588
0.11714	-10.2183	0.730498	0.116969	0.973583	0.345342
0.117264	-10.218	0.730796	0.117094	0.973882	0.345641
0.117389	-10.2175	0.731305	0.117219	0.97337	0.345129
0.117514	-10.2172	0.731645	0.117344	0.972837	0.344596
0.117639	-10.2161	0.732713	0.117468	0.971771	0.34353
0.117763	-10.2156	0.733162	0.117593	0.970907	0.342666
0.117888	-10.2165	0.732299	0.117718	0.970828	0.342587
0.118013	-10.2169	0.731932	0.117842	0.97036	0.342119
0.118138	-10.2165	0.732268	0.117967	0.9697	0.341459
0.118262	-10.2168	0.731964	0.118092	0.97023	0.341989
0.118387	-10.2167	0.732091	0.118217	0.970624	0.342383
0.118512	-10.2166	0.732243	0.118341	0.97046	0.342219
0.118637	-10.2163	0.732463	0.118466	0.969708	0.341467
0.118762	-10.2157	0.733059	0.118591	0.969487	0.341246
0.118886	-10.2158	0.732978	0.118715	0.969466	0.341225
0.119011	-10.2156	0.733188	0.11884	0.969373	0.341132
0.119136	-10.2143	0.734458	0.118965	0.969025	0.340784
0.119261	-10.2148	0.734028	0.11909	0.969171	0.34093
0.119385	-10.2151	0.733699	0.119214	0.969104	0.340863
0.11951	-10.2145	0.734298	0.119339	0.969291	0.34105
0.119635	-10.2155	0.733268	0.119464	0.969549	0.341308
0.11976	-10.2164	0.732435	0.119589	0.969383	0.341142
0.119884	-10.2164	0.732447	0.119713	0.96839	0.340149
0.120009	-10.2166	0.732156	0.119838	0.967027	0.338786
0.120134	-10.2171	0.731697	0.119963	0.96554	0.337299
0.120259	-10.2175	0.731331	0.120087	0.963975	0.335734
0.120383	-10.2179	0.730859	0.120212	0.963144	0.334903
0.120508	-10.2175	0.731316	0.120337	0.963331	0.33509
0.120633	-10.218	0.730843	0.120462	0.96287	0.334629
0.120758	-10.2172	0.731603	0.120586	0.961946	0.333705
0.120882	-10.2173	0.731469	0.120711	0.961213	0.332972
0.121007	-10.218	0.730769	0.120836	0.959888	0.331647
0.121132	-10.219	0.729841	0.12096	0.958437	0.330196
0.121257	-10.219	0.729814	0.121085	0.957682	0.329441
0.121382	-10.2193	0.7295	0.12121	0.95624	0.327999
0.121506	-10.2194	0.729352	0.121335	0.956875	0.328634
0.121631	-10.2203	0.728493	0.121459	0.956063	0.327822
0.121756	-10.2217	0.727124	0.121584	0.955305	0.327064
0.121881	-10.2229	0.725894	0.121709	0.955093	0.326852
0.122005	-10.2235	0.725292	0.121833	0.954156	0.325915
0.12213	-10.2234	0.725434	0.121958	0.953075	0.324834
0.122255	-10.2243	0.724517	0.122083	0.952886	0.324645
0.12238	-10.2245	0.724314	0.122208	0.95303	0.324789
0.122504	-10.2251	0.723713	0.122332	0.952603	0.324362
0.122629	-10.2258	0.722957	0.122457	0.951585	0.323344
0.122754	-10.2266	0.722219	0.122582	0.951264	0.323023
0.122879	-10.2266	0.722177	0.122707	0.950124	0.321883
0.123003	-10.2272	0.721607	0.122831	0.948959	0.320718
0.123128	-10.2285	0.720262	0.122956	0.948672	0.320431
0.123253	-10.2282	0.720636	0.123081	0.948444	0.320203
0.123378	-10.2275	0.721279	0.123205	0.947696	0.319455
0.123502	-10.2277	0.721059	0.12333	0.947223	0.318982
0.123627	-10.2275	0.72132	0.123455	0.946615	0.318374
0.123752	-10.2276	0.721195	0.12358	0.946154	0.317913
0.123877	-10.2283	0.7205	0.123704	0.94591	0.317669
0.124001	-10.2299	0.718934	0.123829	0.945859	0.317618
0.124126	-10.231	0.717822	0.123954	0.945909	0.317668
0.124251	-10.2317	0.717099	0.124078	0.944963	0.316722
0.124376	-10.2322	0.716566	0.124203	0.94383	0.315589
0.124501	-10.2324	0.716428	0.124328	0.943447	0.315206
0.124625	-10.2331	0.715739	0.124453	0.942696	0.314455
0.12475	-10.2342	0.714632	0.124577	0.94122	0.312979
0.124875	-10.2356	0.713225	0.124702	0.939385	0.311144
0.125	-10.2364	0.712355	0.124827	0.937933	0.309692
0.125124	-10.237	0.711758	0.124952	0.936716	0.308475
0.125249	-10.2383	0.710539	0.125076	0.934672	0.306431
0.125374	-10.2395	0.709322	0.125201	0.933039	0.304798
0.125499	-10.2405	0.70832	0.125326	0.932005	0.303764
0.125623	-10.2407	0.708126	0.12545	0.93061	0.302369
0.125748	-10.2415	0.707271	0.125575	0.929931	0.30169
0.125873	-10.2414	0.707364	0.1257	0.929448	0.301207
0.125998	-10.2417	0.707093	0.125825	0.928921	0.30068
0.126122	-10.2425	0.706269	0.125949	0.928408	0.300167
0.126247	-10.2439	0.704897	0.126074	0.92695	0.298709
0.126372	-10.2454	0.703448	0.126199	0.926001	0.29776
0.126497	-10.2464	0.702408	0.126323	0.925476	0.297235
0.126621	-10.2476	0.701179	0.126448	0.924658	0.296417
0.126746	-10.2483	0.700535	0.126573	0.92417	0.295929
0.126871	-10.2487	0.700136	0.126698	0.922879	0.294638
0.126996	-10.2504	0.698386	0.126822	0.92108	0.292839
0.12712	-10.2504	0.698378	0.126947	0.920708	0.292467
0.127245	-10.2509	0.69792	0.127072	0.919691	0.29145
0.12737	-10.2511	0.69774	0.127196	0.918957	0.290716
0.127495	-10.2525	0.69626	0.127321	0.919116	0.290875
0.12762	-10.2537	0.695072	0.127446	0.919108	0.290867
0.127744	-10.2538	0.694965	0.127571	0.918683	0.290442
0.127869	-10.2539	0.694935	0.127695	0.917808	0.289567
0.127994	-10.2541	0.694725	0.12782	0.917404	0.289163
0.128119	-10.254	0.69477	0.127945	0.917531	0.28929
0.128243	-10.2549	0.69388	0.12807	0.916578	0.288337
0.128368	-10.2558	0.692953	0.128194	0.916351	0.28811
0.128493	-10.2565	0.692275	0.128319	0.916734	0.288493
0.128618	-10.2573	0.691458	0.128444	0.916753	0.288512
0.128742	-10.2574	0.691387	0.128568	0.915778	0.287537
0.128867	-10.2575	0.691346	0.128693	0.91486	0.286619
0.128992	-10.2578	0.691042	0.128818	0.913612	0.285371
0.129117	-10.2585	0.690302	0.128943	0.913118	0.284877
0.129241	-10.2587	0.690139	0.129067	0.913175	0.284934
0.129366	-10.259	0.689839	0.129192	0.912608	0.284367
0.129491	-10.2602	0.68862	0.129317	0.911638	0.283397
0.129616	-10.2619	0.686941	0.129441	0.910971	0.28273
0.12974	-10.2624	0.686398	0.129566	0.909915	0.281674
0.129865	-10.2642	0.684605	0.129691	0.908821	0.28058
0.12999	-10.2652	0.683557	0.129816	0.908298	0.280057
0.130115	-10.2656	0.683247	0.12994	0.907431	0.27919
0.130239	-10.2649	0.683915	0.130065	0.906393	0.278152
0.130364	-10.2648	0.68398	0.13019	0.904903	0.276662
0.130489	-10.2652	0.683623	0.130314	0.904293	0.276052
0.130614	-10.2663	0.682515	0.130439	0.90389	0.275649
0.130739	-10.2671	0.681745	0.130564	0.903027	0.274786
0.130863	-10.2674	0.681366	0.130689	0.902716	0.274475
0.130988	-10.267	0.681755	0.130813	0.902384	0.274143
0.131113	-10.2671	0.681729	0.130938	0.901576	0.273335
0.131238	-10.2676	0.681216	0.131063	0.901544	0.273303
0.131362	-10.2681	0.680716	0.131188	0.901533	0.273292
0.131487	-10.2687	0.680128	0.131312	0.901905	0.273664
0.131612	-10.2692	0.679572	0.131437	0.901418	0.273177
0.131737	-10.2699	0.678911	0.131562	0.900902	0.272661
0.131861	-10.2705	0.678335	0.131686	0.900886	0.272645
0.131986	-10.2711	0.677668	0.131811	0.899948	0.271707
0.132111	-10.2719	0.6769	0.131936	0.899152	0.270911
0.132236	-10.2723	0.676501	0.132061	0.897681	0.26944
0.13236	-10.2728	0.675985	0.132185	0.896357	0.268116
0.132485	-10.2735	0.675332	0.13231	0.895848	0.267607
0.13261	-10.2735	0.675264	0.132435	0.895153	0.266912
0.132735	-10.2735	0.67528	0.132559	0.895055	0.266814
0.132859	-10.2733	0.675495	0.132684	0.894886	0.266645
0.132984	-10.2736	0.675197	0.132809	0.894002	0.265761
0.133109	-10.2745	0.67428	0.132934	0.8934	0.265159
0.133234	-10.2747	0.674102	0.133058	0.892577	0.264336
0.133358	-10.2758	0.67303	0.133183	0.891278	0.263037
0.133483	-10.2768	0.671953	0.133308	0.890635	0.262394
0.133608	-10.2776	0.671203	0.133433	0.890206	0.261965
0.133733	-10.2777	0.671059	0.133557	0.888836	0.260595
0.133858	-10.2779	0.670863	0.133682	0.887867	0.259626
0.133982	-10.279	0.669783	0.133807	0.887362	0.259121
0.134107	-10.2797	0.669075	0.133931	0.886642	0.258401
0.134232	-10.2803	0.668463	0.134056	0.885648	0.257407
0.134357	-10.281	0.667822	0.134181	0.884078	0.255837
0.134481	-10.2815	0.667263	0.134306	0.88303	0.254789
0.134606	-10.2819	0.666902	0.13443	0.882089	0.253848
0.134731	-10.2815	0.667285	0.134555	0.880829	0.252588
0.134856	-10.2813	0.66746	0.13468	0.87864	0.250399
0.13498	-10.2818	0.66696	0.134804	0.877736	0.249495
0.135105	-10.2826	0.66622	0.134929	0.877401	0.24916
0.13523	-10.2832	0.665597	0.135054	0.876871	0.24863
0.135355	-10.2836	0.665218	0.135179	0.876282	0.248041
0.135479	-10.2839	0.664864	0.135303	0.875545	0.247304
0.135604	-10.2843	0.664526	0.135428	0.875233	0.246992
0.135729	-10.2845	0.664318	0.135553	0.874942	0.246701
0.135854	-10.2844	0.664406	0.135677	0.874981	0.24674
0.135978	-10.2846	0.664229	0.135802	0.87427	0.246029
0.136103	-10.2843	0.66448	0.135927	0.873646	0.245405
0.136228	-10.2844	0.664367	0.136052	0.872376	0.244135
0.136353	-10.2853	0.663531	0.136176	0.871781	0.24354
0.136478	-10.2862	0.662643	0.136301	0.871612	0.243371
0.136602	-10.2866	0.66218	0.136426	0.871282	0.243041
0.136727	-10.2871	0.661748	0.136551	0.87066	0.242419
0.136852	-10.2874	0.661445	0.136675	0.86979	0.241549
0.136977	-10.2877	0.661086	0.1368	0.868857	0.240616
0.137101	-10.2874	0.661386	0.136925	0.86772	0.239479
0.137226	-10.287	0.661797	0.137049	0.867392	0.239151
0.137351	-10.2874	0.661354	0.137174	0.867515	0.239274
0.137476	-10.2882	0.660648	0.137299	0.867014	0.238773
0.1376	-10.2888	0.659956	0.137424	0.865782	0.237541
0.137725	-10.289	0.65975	0.137548	0.864639	0.236398
0.13785	-10.2887	0.660054	0.137673	0.864796	0.236555
0.137975	-10.2885	0.660334	0.137798	0.864179	0.235938
0.138099	-10.2885	0.660313	0.137922	0.863829	0.235588
0.138224	-10.2891	0.659739	0.138047	0.86332	0.235079
0.138349	-10.2902	0.65858	0.138172	0.862791	0.23455
0.138474	-10.2914	0.657426	0.138297	0.862423	0.234182
0.138598	-10.2923	0.656542	0.138421	0.861875	0.233634
0.138723	-10.2931	0.655694	0.138546	0.861046	0.232805
0.138848	-10.2944	0.654399	0.138671	0.860356	0.232115
0.138973	-10.2946	0.654181	0.138795	0.859535	0.231294
0.139097	-10.2958	0.652972	0.13892	0.858755	0.230514
0.139222	-10.297	0.651804	0.139045	0.8585	0.230259
0.139347	-10.2971	0.651699	0.13917	0.858173	0.229932
0.139472	-10.2981	0.650735	0.139294	0.857733	0.229492
0.139597	-10.2989	0.649891	0.139419	0.857461	0.22922
0.139721	-10.2993	0.649526	0.139544	0.857253	0.229012
0.139846	-10.2998	0.648994	0.139669	0.85617	0.227929
0.139971	-10.3002	0.648608	0.139793	0.855955	0.227714
0.140096	-10.3003	0.648496	0.139918	0.854756	0.226515
0.14022	-10.3006	0.648186	0.140043	0.85413	0.225889
0.140345	-10.301	0.64777	0.140167	0.854813	0.226572
0.14047	-10.3011	0.647701	0.140292	0.855518	0.227277
0.140595	-10.3013	0.647471	0.140417	0.855502	0.227261
0.140719	-10.3016	0.647153	0.140542	0.856007	0.227766
0.140844	-10.302	0.64676	0.140666	0.855628	0.227387
0.140969	-10.3031	0.645702	0.140791	0.854013	0.225772
0.141094	-10.3038	0.644974	0.140916	0.854173	0.225932
0.141218	-10.3043	0.644459	0.14104	0.853831	0.22559
0.141343	-10.3052	0.643589	0.141165	0.854019	0.225778
0.141468	-10.3057	0.643064	0.14129	0.853982	0.225741
0.141593	-10.3064	0.642408	0.141415	0.853055	0.224814
0.141717	-10.3071	0.641719	0.141539	0.851963	0.223722
0.141842	-10.3074	0.64143	0.141664	0.850427	0.222186
0.141967	-10.3076	0.64116	0.141789	0.849187	0.220946
0.142092	-10.3087	0.640149	0.141914	0.848098	0.219857
0.142216	-10.3098	0.639002	0.142038	0.8478	0.219559
0.142341	-10.3105	0.638305	0.142163	0.846806	0.218565
0.142466	-10.3116	0.637238	0.142288	0.846536	0.218295
0.142591	-10.3123	0.636515	0.142412	0.846488	0.218247
0.142716	-10.3129	0.635942	0.142537	0.845691	0.21745
0.14284	-10.3137	0.635096	0.142662	0.844865	0.216624
0.142965	-10.3135	0.635305	0.142787	0.845337	0.217096
0.14309	-10.3129	0.635864	0.142911	0.845632	0.217391
0.143215	-10.313	0.635793	0.143036	0.84618	0.217939
0.143339	-10.3147	0.634142	0.143161	0.846367	0.218126
0.143464	-10.3157	0.633119	0.143285	0.844664	0.216423
0.143589	-10.3157	0.633089	0.14341	0.843926	0.215685
0.143714	-10.3163	0.632506	0.143535	0.843379	0.215138
0.143838	-10.317	0.631837	0.14366	0.843206	0.214965
0.143963	-10.3179	0.630925	0.143784	0.842813	0.214572
0.144088	-10.3191	0.629696	0.143909	0.841585	0.213344
0.144213	-10.3201	0.628659	0.144034	0.840748	0.212507
0.144337	-10.3209	0.627946	0.144158	0.8395	0.211259
0.144462	-10.3207	0.628054	0.144283	0.839262	0.211021
0.144587	-10.3209	0.627909	0.144408	0.838963	0.210722
0.144712	-10.3215	0.62725	0.144533	0.83957	0.211329
0.144836	-10.3218	0.627	0.144657	0.838894	0.210653
0.144961	-10.3215	0.627295	0.144782	0.838096	0.209855
0.145086	-10.3215	0.627262	0.144907	0.837146	0.208905
0.145211	-10.322	0.626792	0.145032	0.836617	0.208376
0.145335	-10.3216	0.62716	0.145156	0.836185	0.207944
0.14546	-10.3215	0.627293	0.145281	0.835403	0.207162
0.145585	-10.3216	0.627171	0.145406	0.834936	0.206695
0.14571	-10.3214	0.627359	0.14553	0.83493	0.206689
0.145835	-10.3211	0.627736	0.145655	0.834011	0.20577
0.145959	-10.321	0.627773	0.14578	0.833281	0.20504
0.146084	-10.3218	0.626998	0.145905	0.83374	0.205499
0.146209	-10.3225	0.626257	0.146029	0.832615	0.204374
0.146334	-10.3232	0.625617	0.146154	0.831281	0.20304
0.146458	-10.3232	0.625646	0.146279	0.831084	0.202843
0.146583	-10.323	0.62576	0.146403	0.829053	0.200812
0.146708	-10.3239	0.624891	0.146528	0.827212	0.198971
0.146833	-10.3243	0.624462	0.146653	0.825955	0.197714
0.146957	-10.3248	0.62404	0.146778	0.8242	0.195959
0.147082	-10.3251	0.623679	0.146902	0.823196	0.194955
0.147207	-10.3252	0.623601	0.147027	0.823246	0.195005
0.147332	-10.3252	0.623563	0.147152	0.823077	0.194836
0.147456	-10.3248	0.62395	0.147277	0.822646	0.194405
0.147581	-10.3243	0.624465	0.147401	0.821371	0.19313
0.147706	-10.3245	0.62429	0.147526	0.82154	0.193299
0.147831	-10.3247	0.624051	0.147651	0.820855	0.192614
0.147955	-10.325	0.623823	0.147775	0.819953	0.191712
0.14808	-10.3257	0.623144	0.1479	0.820271	0.19203
0.148205	-10.3266	0.622179	0.148025	0.820429	0.192188
0.14833	-10.3268	0.622002	0.14815	0.8203	0.192059
0.148454	-10.3268	0.622048	0.148274	0.819916	0.191675
0.148579	-10.3272	0.621554	0.148399	0.820442	0.192201
0.148704	-10.327	0.621769	0.148524	0.819179	0.190938
0.148829	-10.3274	0.621434	0.148648	0.818079	0.189838
0.148954	-10.3274	0.621375	0.148773	0.816231	0.18799
0.149078	-10.3273	0.621528	0.148898	0.81613	0.187889
0.149203	-10.3281	0.620723	0.149023	0.815622	0.187381
0.149328	-10.329	0.619815	0.149147	0.813357	0.185116
0.149453	-10.3299	0.618853	0.149272	0.812094	0.183853
0.149577	-10.33	0.618792	0.149397	0.811605	0.183364
0.149702	-10.3308	0.617981	0.149521	0.812293	0.184052
0.149827	-10.3313	0.617463	0.149646	0.811208	0.182967
0.149952	-10.3311	0.617743	0.149771	0.810532	0.182291
0.150076	-10.3304	0.618416	0.149896	0.810205	0.181964
0.150201	-10.3302	0.618573	0.15002	0.810356	0.182115
0.150326	-10.3302	0.618623	0.150145	0.809716	0.181475
0.150451	-10.3303	0.61853	0.15027	0.809255	0.181014
0.150575	-10.3309	0.617872	0.150395	0.809881	0.18164
0.1507	-10.3318	0.617022	0.150519	0.809072	0.180831
0.150825	-10.3316	0.6172	0.150644	0.809077	0.180836
0.15095	-10.3316	0.61724	0.150769	0.807777	0.179536
0.151074	-10.3318	0.616984	0.150893	0.807073	0.178832
0.151199	-10.3321	0.616748	0.151018	0.807876	0.179635
0.151324	-10.3324	0.61636	0.151143	0.807358	0.179117
0.151449	-10.3334	0.615375	0.151268	0.806413	0.178172
0.151573	-10.334	0.614785	0.151392	0.806259	0.178018
0.151698	-10.3342	0.614638	0.151517	0.805922	0.177681
0.151823	-10.3342	0.614627	0.151642	0.80526	0.177019
0.151948	-10.3347	0.614144	0.151766	0.804211	0.17597
0.152073	-10.3358	0.613047	0.151891	0.803764	0.175523
0.152197	-10.3363	0.612449	0.152016	0.802816	0.174575
0.152322	-10.3359	0.612935	0.152141	0.801592	0.173351
0.152447	-10.3361	0.612666	0.152265	0.801365	0.173124
0.152572	-10.3361	0.612669	0.15239	0.802347	0.174106
0.152696	-10.3364	0.612394	0.152515	0.801779	0.173538
0.152821	-10.3367	0.612093	0.152639	0.802086	0.173845
0.152946	-10.3368	0.611975	0.152764	0.801014	0.172773
0.153071	-10.337	0.611765	0.152889	0.800706	0.172465
0.153195	-10.3373	0.611484	0.153014	0.800551	0.17231
0.15332	-10.3377	0.611112	0.153138	0.801	0.172759
0.153445	-10.338	0.610786	0.153263	0.800278	0.172037
0.15357	-10.3388	0.610013	0.153388	0.799044	0.170803
0.153694	-10.3399	0.608918	0.153513	0.798688	0.170447
0.153819	-10.3405	0.60829	0.153637	0.798259	0.170018
0.153944	-10.341	0.607848	0.153762	0.797252	0.169011
0.154069	-10.3421	0.606699	0.153887	0.798379	0.170138
0.154193	-10.343	0.605767	0.154011	0.798715	0.170474
0.154318	-10.3431	0.605673	0.154136	0.79756	0.169319
0.154443	-10.3426	0.606241	0.154261	0.796413	0.168172
0.154568	-10.3428	0.606016	0.154386	0.796298	0.168057
0.154693	-10.3436	0.605197	0.15451	0.796025	0.167784
0.154817	-10.3434	0.605367	0.154635	0.795947	0.167706
0.154942	-10.3439	0.604898	0.15476	0.796486	0.168245
0.155067	-10.3438	0.605018	0.154884	0.796629	0.168388
0.155192	-10.3444	0.604398	0.155009	0.797441	0.1692
0.155316	-10.3451	0.603709	0.155134	0.7973	0.169059
0.155441	-10.3453	0.603487	0.155259	0.796269	0.168028
0.155566	-10.3461	0.602657	0.155383	0.797327	0.169086
0.155691	-10.3468	0.602022	0.155508	0.797485	0.169244
0.155815	-10.3469	0.601857	0.155633	0.796623	0.168382
0.15594	-10.3463	0.602531	0.155758	0.795334	0.167093
0.156065	-10.3466	0.602245	0.155882	0.795483	0.167242
0.15619	-10.3473	0.601526	0.156007	0.795344	0.167103
0.156314	-10.349	0.599807	0.156132	0.794836	0.166595
0.156439	-10.349	0.599794	0.156256	0.793263	0.165022
0.156564	-10.3496	0.599219	0.156381	0.79347	0.165229
0.156689	-10.3502	0.598587	0.156506	0.794147	0.165906
0.156813	-10.3504	0.598409	0.156631	0.792709	0.164468
0.156938	-10.3503	0.598487	0.156755	0.792267	0.164026
0.157063	-10.351	0.597779	0.15688	0.791131	0.16289
0.157188	-10.3508	0.59795	0.157005	0.791188	0.162947
0.157312	-10.3508	0.597999	0.157129	0.791518	0.163277
0.157437	-10.3511	0.597657	0.157254	0.791074	0.162833
0.157562	-10.351	0.597783	0.157379	0.791159	0.162918
0.157687	-10.3497	0.599145	0.157504	0.790713	0.162472
0.157812	-10.349	0.599755	0.157628	0.790006	0.161765
0.157936	-10.3492	0.599608	0.157753	0.789626	0.161385
0.158061	-10.3503	0.598483	0.157878	0.789523	0.161282
0.158186	-10.3502	0.598629	0.158002	0.789542	0.161301
0.158311	-10.3504	0.598391	0.158127	0.789131	0.16089
0.158435	-10.3508	0.59796	0.158252	0.789605	0.161364
0.15856	-10.3508	0.597978	0.158377	0.789531	0.16129
0.158685	-10.3507	0.598081	0.158501	0.789911	0.16167
0.15881	-10.351	0.59779	0.158626	0.789146	0.160905
0.158934	-10.3509	0.59793	0.158751	0.788673	0.160432
0.159059	-10.3515	0.597328	0.158876	0.788059	0.159818
0.159184	-10.3517	0.597063	0.159	0.78858	0.160339
0.159309	-10.3518	0.596996	0.159125	0.788527	0.160286
0.159433	-10.3511	0.597663	0.15925	0.788292	0.160051
0.159558	-10.3514	0.597403	0.159374	0.786373	0.158132
0.159683	-10.3511	0.597683	0.159499	0.786885	0.158644
0.159808	-10.3509	0.597852	0.159624	0.786697	0.158456
0.159932	-10.3506	0.598173	0.159749	0.786117	0.157876
0.160057	-10.3504	0.598356	0.159873	0.785257	0.157016
0.160182	-10.3502	0.598604	0.159998	0.784421	0.15618
0.160307	-10.3494	0.599351	0.160123	0.783541	0.1553
0.160431	-10.3494	0.59937	0.160247	0.784054	0.155813
0.160556	-10.3497	0.599054	0.160372	0.783677	0.155436
0.160681	-10.3507	0.598139	0.160497	0.783771	0.15553
0.160806	-10.3502	0.598562	0.160622	0.782812	0.154571
0.160931	-10.3496	0.59922	0.160746	0.782671	0.15443
0.161055	-10.3499	0.598925	0.160871	0.78197	0.153729
0.16118	-10.3501	0.598664	0.160996	0.7812	0.152959
0.161305	-10.3506	0.598219	0.161121	0.78064	0.152399
0.16143	-10.3502	0.598596	0.161245	0.781019	0.152778
0.161554	-10.35	0.59876	0.16137	0.780928	0.152687
0.161679	-10.3506	0.598195	0.161495	0.780444	0.152203
0.161804	-10.3504	0.598379	0.161619	0.779461	0.15122
0.161929	-10.3494	0.599441	0.161744	0.77896	0.150719
0.162053	-10.3494	0.599356	0.161869	0.778478	0.150237
0.162178	-10.3501	0.598662	0.161994	0.778813	0.150572
0.162303	-10.3507	0.598126	0.162118	0.778526	0.150285
0.162428	-10.3509	0.597899	0.162243	0.77792	0.149679
0.162552	-10.3503	0.598457	0.162368	0.777779	0.149538
0.162677	-10.3512	0.597594	0.162492	0.778575	0.150334
0.162802	-10.3512	0.597552	0.162617	0.777883	0.149642
0.162927	-10.3506	0.598234	0.162742	0.776913	0.148672
0.163051	-10.3502	0.598609	0.162867	0.776763	0.148522
0.163176	-10.35	0.598846	0.162991	0.775962	0.147721
0.163301	-10.35	0.598793	0.163116	0.775592	0.147351
0.163426	-10.3505	0.598296	0.163241	0.774904	0.146663
0.16355	-10.3517	0.597062	0.163365	0.773331	0.14509
0.163675	-10.3516	0.597179	0.16349	0.772792	0.144551
0.1638	-10.3532	0.595636	0.163615	0.772929	0.144688
0.163925	-10.3547	0.594095	0.16374	0.772368	0.144127
0.16405	-10.3552	0.593644	0.163864	0.772499	0.144258
0.164174	-10.3559	0.59293	0.163989	0.772286	0.144045
0.164299	-10.3556	0.59324	0.164114	0.771547	0.143306
0.164424	-10.356	0.592807	0.164239	0.771057	0.142816
0.164549	-10.3561	0.59267	0.164363	0.770933	0.142692
0.164673	-10.3567	0.59211	0.164488	0.77036	0.142119
0.164798	-10.3578	0.590968	0.164613	0.769786	0.141545
0.164923	-10.3579	0.590878	0.164737	0.768845	0.140604
0.165048	-10.3585	0.590324	0.164862	0.768206	0.139965
0.165172	-10.3602	0.588635	0.164987	0.767926	0.139685
0.165297	-10.3605	0.588255	0.165112	0.767908	0.139667
0.165422	-10.3605	0.588336	0.165236	0.768002	0.139761
0.165547	-10.361	0.587841	0.165361	0.767823	0.139582
0.165671	-10.3619	0.586861	0.165486	0.76816	0.139919
0.165796	-10.362	0.586801	0.16561	0.769207	0.140966
0.165921	-10.3636	0.585229	0.165735	0.769673	0.141432
0.166046	-10.364	0.584841	0.16586	0.770141	0.1419
0.16617	-10.3654	0.583428	0.165985	0.770019	0.141778
0.166295	-10.3664	0.5824	0.166109	0.76959	0.141349
0.16642	-10.3673	0.581472	0.166234	0.769466	0.141225
0.166545	-10.3677	0.581061	0.166359	0.769207	0.140966
0.166669	-10.3678	0.580978	0.166484	0.767776	0.139535
0.166794	-10.3675	0.581312	0.166608	0.76792	0.139679
0.166919	-10.367	0.581776	0.166733	0.767815	0.139574
0.167044	-10.3679	0.580938	0.166858	0.767817	0.139576
0.167169	-10.3684	0.580351	0.166982	0.767112	0.138871
0.167293	-10.3696	0.579211	0.167107	0.766693	0.138452
0.167418	-10.3695	0.579333	0.167232	0.76615	0.137909
0.167543	-10.3698	0.579026	0.167357	0.76504	0.136799
0.167668	-10.37	0.578763	0.167481	0.763675	0.135434
0.167792	-10.3698	0.578952	0.167606	0.763052	0.134811
0.167917	-10.3698	0.579011	0.167731	0.76397	0.135729
0.168042	-10.37	0.578794	0.167855	0.764138	0.135897
0.168167	-10.3709	0.577891	0.16798	0.763963	0.135722
0.168291	-10.3713	0.577508	0.168105	0.764447	0.136206
0.168416	-10.3722	0.576608	0.16823	0.764445	0.136204
0.168541	-10.3711	0.577687	0.168354	0.763997	0.135756
0.168666	-10.3713	0.577548	0.168479	0.763607	0.135366
0.16879	-10.3717	0.577116	0.168604	0.763317	0.135076
0.168915	-10.3717	0.577087	0.168728	0.763015	0.134774
0.16904	-10.372	0.576784	0.168853	0.762831	0.13459
0.169165	-10.3729	0.575854	0.168978	0.762418	0.134177
0.169289	-10.3743	0.574507	0.169103	0.762395	0.134154
0.169414	-10.3753	0.573546	0.169227	0.762684	0.134443
0.169539	-10.3755	0.573336	0.169352	0.762464	0.134223
0.169664	-10.3756	0.573227	0.169477	0.763055	0.134814
0.169788	-10.3759	0.572871	0.169602	0.764372	0.136131
0.169913	-10.3761	0.57268	0.169726	0.76357	0.135329
0.170038	-10.3758	0.57295	0.169851	0.762848	0.134607
0.170163	-10.3755	0.573324	0.169976	0.762518	0.134277
0.170288	-10.3756	0.573247	0.1701	0.761795	0.133554
0.170412	-10.3763	0.572537	0.170225	0.761811	0.13357
0.170537	-10.3767	0.572106	0.17035	0.761885	0.133644
0.170662	-10.3767	0.572052	0.170475	0.761958	0.133717
0.170787	-10.3766	0.572245	0.170599	0.762177	0.133936
0.170911	-10.3759	0.572869	0.170724	0.762207	0.133966
0.171036	-10.3749	0.573854	0.170849	0.762398	0.134157
0.171161	-10.3741	0.574702	0.170973	0.763065	0.134824
0.171286	-10.3736	0.57518	0.171098	0.763487	0.135246
0.17141	-10.3736	0.575206	0.171223	0.76306	0.134819
0.171535	-10.3741	0.574741	0.171348	0.762593	0.134352
0.17166	-10.3742	0.574633	0.171472	0.762432	0.134191
0.171785	-10.3745	0.574289	0.171597	0.76244	0.134199
0.171909	-10.3752	0.573632	0.171722	0.761935	0.133694
0.172034	-10.3752	0.573613	0.171846	0.761324	0.133083
0.172159	-10.3754	0.573409	0.171971	0.76047	0.132229
0.172284	-10.3762	0.572614	0.172096	0.760402	0.132161
0.172408	-10.376	0.572816	0.172221	0.760888	0.132647
0.172533	-10.376	0.572803	0.172345	0.7608	0.132559
0.172658	-10.3755	0.573255	0.17247	0.760266	0.132025
0.172783	-10.3749	0.573901	0.172595	0.760036	0.131795
0.172908	-10.3749	0.573949	0.17272	0.76069	0.132449
0.173032	-10.375	0.573791	0.172844	0.761298	0.133057
0.173157	-10.3754	0.573439	0.172969	0.761225	0.132984
0.173282	-10.3759	0.572931	0.173094	0.761233	0.132992
0.173407	-10.3755	0.573282	0.173218	0.76179	0.133549
0.173531	-10.3751	0.573729	0.173343	0.76173	0.133489
0.173656	-10.3745	0.574341	0.173468	0.761891	0.13365
0.173781	-10.3738	0.575008	0.173593	0.761913	0.133672
0.173906	-10.374	0.574816	0.173717	0.761998	0.133757
0.17403	-10.3744	0.574428	0.173842	0.76219	0.133949
0.174155	-10.3746	0.574172	0.173967	0.761681	0.13344
0.17428	-10.375	0.573845	0.174091	0.76126	0.133019
0.174405	-10.3749	0.573851	0.174216	0.760865	0.132624
0.174529	-10.3753	0.573525	0.174341	0.760238	0.131997
0.174654	-10.3754	0.573395	0.174466	0.759953	0.131712
0.174779	-10.3754	0.573412	0.17459	0.760484	0.132243
0.174904	-10.3755	0.57329	0.174715	0.761301	0.13306
0.175028	-10.3769	0.571933	0.17484	0.760737	0.132496
0.175153	-10.3772	0.571603	0.174965	0.759917	0.131676
0.175278	-10.377	0.571768	0.175089	0.759815	0.131574
0.175403	-10.3767	0.572066	0.175214	0.759776	0.131535
0.175527	-10.3765	0.572294	0.175339	0.76	0.131759
0.175652	-10.376	0.57279	0.175463	0.760384	0.132143
0.175777	-10.3756	0.573235	0.175588	0.760521	0.13228
0.175902	-10.3755	0.573345	0.175713	0.76066	0.132419
0.176027	-10.3761	0.572742	0.175838	0.76066	0.132419
0.176151	-10.3755	0.573278	0.175962	0.759113	0.130872
0.176276	-10.3756	0.573248	0.176087	0.759667	0.131426
0.176401	-10.3761	0.572718	0.176212	0.75968	0.131439
0.176526	-10.3763	0.572509	0.176336	0.759712	0.131471
0.17665	-10.377	0.571821	0.176461	0.759984	0.131743
0.176775	-10.3773	0.571515	0.176586	0.759204	0.130963
0.1769	-10.3776	0.571245	0.176711	0.75849	0.130249
0.177025	-10.3779	0.570855	0.176835	0.758667	0.130426
0.177149	-10.3785	0.570279	0.17696	0.759065	0.130824
0.177274	-10.3795	0.569343	0.177085	0.758977	0.130736
0.177399	-10.3803	0.56849	0.177209	0.75894	0.130699
0.177524	-10.3805	0.568305	0.177334	0.758712	0.130471
0.177648	-10.3811	0.567699	0.177459	0.758891	0.13065
0.177773	-10.3813	0.567501	0.177584	0.759319	0.131078
0.177898	-10.381	0.567768	0.177708	0.759422	0.131181
0.178023	-10.3813	0.567497	0.177833	0.759451	0.13121
0.178147	-10.381	0.567839	0.177958	0.759362	0.131121
0.178272	-10.3811	0.567721	0.178083	0.760039	0.131798
0.178397	-10.3815	0.56726	0.178207	0.760044	0.131803
0.178522	-10.3814	0.567412	0.178332	0.759728	0.131487
0.178646	-10.3819	0.566875	0.178457	0.759321	0.13108
0.178771	-10.3823	0.566509	0.178581	0.759046	0.130805
0.178896	-10.3821	0.566686	0.178706	0.758914	0.130673
0.179021	-10.3828	0.565982	0.178831	0.758912	0.130671
0.179146	-10.3834	0.565367	0.178956	0.758731	0.13049
0.17927	-10.3835	0.565337	0.17908	0.758467	0.130226
0.179395	-10.3838	0.564958	0.179205	0.757876	0.129635
0.17952	-10.3844	0.564365	0.17933	0.75727	0.129029
0.179645	-10.3848	0.563999	0.179454	0.757126	0.128885
0.179769	-10.3853	0.56347	0.179579	0.7566	0.128359
0.179894	-10.3862	0.562583	0.179704	0.756551	0.12831
0.180019	-10.3873	0.561477	0.179829	0.756212	0.127971
0.180144	-10.3877	0.561072	0.179953	0.756447	0.128206
0.180268	-10.3881	0.560745	0.180078	0.756661	0.12842
0.180393	-10.389	0.559766	0.180203	0.756194	0.127953
0.180518	-10.389	0.559779	0.180328	0.755375	0.127134
0.180643	-10.389	0.559833	0.180452	0.755326	0.127085
0.180767	-10.3893	0.559537	0.180577	0.755941	0.1277
0.180892	-10.39	0.558808	0.180702	0.756082	0.127841
0.181017	-10.3906	0.558164	0.180826	0.755765	0.127524
0.181142	-10.3907	0.558139	0.180951	0.755195	0.126954
0.181266	-10.3904	0.558363	0.181076	0.75461	0.126369
0.181391	-10.3904	0.558368	0.181201	0.755558	0.127317
0.181516	-10.3905	0.558334	0.181325	0.75652	0.128279
0.181641	-10.3905	0.558281	0.18145	0.756931	0.12869
0.181765	-10.3904	0.55839	0.181575	0.757153	0.128912
0.18189	-10.3901	0.558729	0.181699	0.756508	0.128267
0.182015	-10.3906	0.558197	0.181824	0.756456	0.128215
0.18214	-10.3913	0.557536	0.181949	0.756437	0.128196
0.182265	-10.3906	0.55819	0.182074	0.756189	0.127948
0.182389	-10.3902	0.558618	0.182198	0.756229	0.127988
0.182514	-10.3899	0.558931	0.182323	0.755754	0.127513
0.182639	-10.3897	0.559083	0.182448	0.75618	0.127939
0.182764	-10.3895	0.559255	0.182572	0.756929	0.128688
0.182888	-10.3891	0.559708	0.182697	0.757338	0.129097
0.183013	-10.3888	0.560039	0.182822	0.757983	0.129742
0.183138	-10.3885	0.560322	0.182947	0.758485	0.130244
0.183263	-10.3885	0.560334	0.183071	0.758477	0.130236
0.183387	-10.3885	0.560258	0.183196	0.757474	0.129233
0.183512	-10.3879	0.560887	0.183321	0.756965	0.128724
0.183637	-10.3871	0.561677	0.183446	0.757071	0.12883
0.183762	-10.387	0.561766	0.18357	0.757048	0.128807
0.183886	-10.3866	0.562217	0.183695	0.75629	0.128049
0.184011	-10.3861	0.562724	0.18382	0.755848	0.127607
0.184136	-10.3859	0.562856	0.183944	0.756088	0.127847
0.184261	-10.3862	0.562602	0.184069	0.755937	0.127696
0.184385	-10.387	0.561789	0.184194	0.755437	0.127196
0.18451	-10.3872	0.561649	0.184319	0.753885	0.125644
0.184635	-10.3868	0.561991	0.184443	0.753545	0.125304
0.18476	-10.3867	0.562096	0.184568	0.753551	0.12531
0.184884	-10.3865	0.562278	0.184693	0.753832	0.125591
0.185009	-10.387	0.561785	0.184817	0.753687	0.125446
0.185134	-10.3883	0.560532	0.184942	0.753986	0.125745
0.185259	-10.3883	0.560468	0.185067	0.754854	0.126613
0.185384	-10.388	0.560811	0.185192	0.755401	0.12716
0.185508	-10.3882	0.56063	0.185316	0.755535	0.127294
0.185633	-10.3878	0.560997	0.185441	0.755323	0.127082
0.185758	-10.3872	0.56156	0.185566	0.75442	0.126179
0.185883	-10.3875	0.561344	0.185691	0.754629	0.126388
0.186007	-10.388	0.560822	0.185815	0.754388	0.126147
0.186132	-10.3881	0.560733	0.18594	0.754102	0.125861
0.186257	-10.3875	0.561302	0.186065	0.754902	0.126661
0.186382	-10.3874	0.561413	0.186189	0.754885	0.126644
0.186506	-10.3867	0.5621	0.186314	0.755509	0.127268
0.186631	-10.3859	0.562917	0.186439	0.756103	0.127862
0.186756	-10.3866	0.562198	0.186564	0.755537	0.127296
0.186881	-10.3872	0.561603	0.186688	0.755536	0.127295
0.187005	-10.3868	0.561968	0.186813	0.75561	0.127369
0.18713	-10.386	0.562754	0.186938	0.755336	0.127095
0.187255	-10.3852	0.563549	0.187062	0.755427	0.127186
0.18738	-10.3849	0.563854	0.187187	0.755165	0.126924
0.187504	-10.3852	0.56355	0.187312	0.754811	0.12657
0.187629	-10.3853	0.563477	0.187437	0.754133	0.125892
0.187754	-10.3848	0.563987	0.187561	0.753139	0.124898
0.187879	-10.3845	0.564288	0.187686	0.752039	0.123798
0.188003	-10.3849	0.563853	0.187811	0.752113	0.123872
0.188128	-10.3857	0.563061	0.187935	0.751644	0.123403
0.188253	-10.3859	0.562862	0.18806	0.750612	0.122371
0.188378	-10.386	0.562844	0.188185	0.749833	0.121592
0.188503	-10.3867	0.562116	0.18831	0.749226	0.120985
0.188627	-10.3873	0.561462	0.188434	0.749391	0.12115
0.188752	-10.3877	0.561134	0.188559	0.749739	0.121498
0.188877	-10.3879	0.560886	0.188684	0.749257	0.121016
0.189002	-10.3881	0.560651	0.188809	0.748647	0.120406
0.189126	-10.3883	0.560517	0.188933	0.748039	0.119798
0.189251	-10.389	0.559842	0.189058	0.747583	0.119342
0.189376	-10.3898	0.559045	0.189183	0.74761	0.119369
0.189501	-10.3901	0.558742	0.189307	0.74745	0.119209
0.189625	-10.3903	0.558543	0.189432	0.747108	0.118867
0.18975	-10.391	0.557849	0.189557	0.747026	0.118785
0.189875	-10.3915	0.557254	0.189682	0.746845	0.118604
0.19	-10.3924	0.556421	0.189806	0.746519	0.118278
0.190124	-10.3934	0.555446	0.189931	0.746445	0.118204
0.190249	-10.3944	0.554439	0.190056	0.746324	0.118083
0.190374	-10.394	0.55476	0.19018	0.745127	0.116886
0.190499	-10.3933	0.555467	0.190305	0.74477	0.116529
0.190623	-10.3933	0.555544	0.19043	0.744353	0.116112
0.190748	-10.3935	0.555262	0.190555	0.744941	0.1167
0.190873	-10.3938	0.555012	0.190679	0.745346	0.117105
0.190998	-10.3937	0.555051	0.190804	0.74464	0.116399
0.191123	-10.3933	0.555508	0.190929	0.744661	0.11642
0.191247	-10.3934	0.555442	0.191053	0.743346	0.115105
0.191372	-10.3931	0.555669	0.191178	0.743506	0.115265
0.191497	-10.3934	0.555446	0.191303	0.743662	0.115421
0.191622	-10.3935	0.555289	0.191428	0.743021	0.11478
0.191746	-10.3941	0.554649	0.191552	0.74377	0.115529
0.191871	-10.3946	0.554191	0.191677	0.743827	0.115586
0.191996	-10.396	0.552773	0.191802	0.744367	0.116126
0.192121	-10.3971	0.55169	0.191927	0.744853	0.116612
0.192245	-10.3977	0.551089	0.192051	0.744658	0.116417
0.19237	-10.398	0.55081	0.192176	0.744253	0.116012
0.192495	-10.3983	0.550486	0.192301	0.743512	0.115271
0.19262	-10.3984	0.550437	0.192425	0.743417	0.115176
0.192744	-10.3989	0.54985	0.19255	0.742764	0.114523
0.192869	-10.3996	0.549196	0.192675	0.74251	0.114269
0.192994	-10.3991	0.549731	0.1928	0.74295	0.114709
0.193119	-10.3992	0.549626	0.192924	0.742017	0.113776
0.193243	-10.4001	0.548697	0.193049	0.741482	0.113241
0.193368	-10.4004	0.548428	0.193174	0.742225	0.113984
0.193493	-10.4015	0.547301	0.193298	0.742235	0.113994
0.193618	-10.4022	0.546553	0.193423	0.742382	0.114141
0.193742	-10.4016	0.547179	0.193548	0.742546	0.114305
0.193867	-10.4017	0.547109	0.193673	0.741054	0.112813
0.193992	-10.4025	0.546305	0.193797	0.741162	0.112921
0.194117	-10.4028	0.545978	0.193922	0.741299	0.113058
0.194242	-10.403	0.54584	0.194047	0.740964	0.112723
0.194366	-10.4028	0.545987	0.194172	0.741582	0.113341
0.194491	-10.4026	0.546187	0.194296	0.741814	0.113573
0.194616	-10.4023	0.54645	0.194421	0.741471	0.11323
0.194741	-10.4022	0.54656	0.194546	0.74126	0.113019
0.194865	-10.402	0.546826	0.19467	0.739977	0.111736
0.19499	-10.4024	0.546403	0.194795	0.739468	0.111227
0.195115	-10.4023	0.546468	0.19492	0.739485	0.111244
0.19524	-10.4024	0.54635	0.195045	0.739382	0.111141
0.195364	-10.4025	0.546281	0.195169	0.739759	0.111518
0.195489	-10.4022	0.54655	0.195294	0.740267	0.112026
0.195614	-10.4017	0.547088	0.195419	0.740108	0.111867
0.195739	-10.4017	0.547075	0.195543	0.739398	0.111157
0.195863	-10.4017	0.547129	0.195668	0.739923	0.111682
0.195988	-10.4013	0.547537	0.195793	0.739196	0.110955
0.196113	-10.4014	0.547372	0.195918	0.739298	0.111057
0.196238	-10.4016	0.547228	0.196042	0.738584	0.110343
0.196362	-10.4013	0.54753	0.196167	0.738715	0.110474
0.196487	-10.4012	0.547568	0.196292	0.738725	0.110484
0.196612	-10.4024	0.546439	0.196416	0.740129	0.111888
0.196737	-10.4022	0.546586	0.196541	0.739494	0.111253
0.196861	-10.4014	0.547414	0.196666	0.739091	0.11085
0.196986	-10.4014	0.547359	0.196791	0.738124	0.109883
0.197111	-10.4019	0.546898	0.196915	0.738383	0.110142
0.197236	-10.402	0.546841	0.19704	0.738086	0.109845
0.197361	-10.4027	0.546056	0.197165	0.736933	0.108692
0.197485	-10.4023	0.54652	0.19729	0.737317	0.109076
0.19761	-10.402	0.546845	0.197414	0.736011	0.10777
0.197735	-10.4023	0.546512	0.197539	0.73454	0.106299
0.19786	-10.4027	0.54608	0.197664	0.734699	0.106458
0.197984	-10.4026	0.546181	0.197788	0.733711	0.10547
0.198109	-10.4028	0.546004	0.197913	0.733424	0.105183
0.198234	-10.4019	0.546923	0.198038	0.733304	0.105063
0.198359	-10.4015	0.547277	0.198163	0.732676	0.104435
0.198483	-10.4011	0.547743	0.198287	0.732401	0.10416
0.198608	-10.4011	0.547713	0.198412	0.732656	0.104415
0.198733	-10.4013	0.547473	0.198537	0.732122	0.103881
0.198858	-10.4018	0.546957	0.198661	0.731683	0.103442
0.198982	-10.4021	0.54667	0.198786	0.73164	0.103399
0.199107	-10.4032	0.545583	0.198911	0.731537	0.103296
0.199232	-10.4044	0.544432	0.199036	0.73166	0.103419
0.199357	-10.4046	0.544164	0.19916	0.732006	0.103765
0.199481	-10.4041	0.544718	0.199285	0.731512	0.103271
0.199606	-10.404	0.544752	0.19941	0.730954	0.102713
0.199731	-10.404	0.544779	0.199535	0.730429	0.102188
0.199856	-10.4045	0.544254	0.199659	0.730467	0.102226
0.19998	-10.4055	0.543335	0.199784	0.730096	0.101855
0.200105	-10.406	0.542804	0.199909	0.730741	0.1025
0.20023	-10.4062	0.542635	0.200033	0.731111	0.10287
0.200355	-10.4065	0.542264	0.200158	0.730353	0.102112
0.20048	-10.4069	0.541874	0.200283	0.730482	0.102241
0.200604	-10.4073	0.541532	0.200408	0.729155	0.100914
0.200729	-10.4072	0.541627	0.200532	0.72866	0.100419
0.200854	-10.4074	0.541363	0.200657	0.729346	0.101105
0.200979	-10.4083	0.540517	0.200782	0.729988	0.101747
0.201103	-10.4088	0.539965	0.200906	0.730695	0.102454
0.201228	-10.4082	0.540565	0.201031	0.730044	0.101803
0.201353	-10.4085	0.540288	0.201156	0.729791	0.10155
0.201478	-10.4085	0.540276	0.201281	0.729095	0.100854
0.201602	-10.4088	0.539999	0.201405	0.727897	0.099656
0.201727	-10.4096	0.539203	0.20153	0.727423	0.099182
0.201852	-10.4097	0.539117	0.201655	0.726909	0.098668
0.201977	-10.4099	0.538931	0.201779	0.726314	0.098073
0.202101	-10.4106	0.538246	0.201904	0.726161	0.09792
0.202226	-10.411	0.537836	0.202029	0.726205	0.097964
0.202351	-10.4114	0.537409	0.202154	0.724397	0.096156
0.202476	-10.4112	0.537641	0.202278	0.724445	0.096204
0.2026	-10.411	0.537844	0.202403	0.723803	0.095562
0.202725	-10.411	0.537754	0.202528	0.723872	0.095631
0.20285	-10.4107	0.538095	0.202653	0.722583	0.094342
0.202975	-10.4112	0.537601	0.202777	0.722421	0.09418
0.203099	-10.4122	0.536644	0.202902	0.723413	0.095172
0.203224	-10.4129	0.535904	0.203027	0.724426	0.096185
0.203349	-10.4122	0.536552	0.203151	0.723262	0.095021
0.203474	-10.412	0.536799	0.203276	0.723744	0.095503
0.203599	-10.4115	0.537287	0.203401	0.723934	0.095693
0.203723	-10.4109	0.537939	0.203526	0.724116	0.095875
0.203848	-10.4109	0.537915	0.20365	0.724438	0.096197
0.203973	-10.4107	0.538087	0.203775	0.724169	0.095928
0.204098	-10.4105	0.538348	0.2039	0.722809	0.094568
0.204222	-10.4099	0.538854	0.204024	0.721985	0.093744
0.204347	-10.4095	0.539337	0.204149	0.721801	0.09356
0.204472	-10.4093	0.539488	0.204274	0.721664	0.093423
0.204597	-10.4093	0.539495	0.204399	0.721182	0.092941
0.204721	-10.4091	0.539697	0.204523	0.721182	0.092941
0.204846	-10.4089	0.539899	0.204648	0.720577	0.092336
0.204971	-10.4088	0.539964	0.204773	0.719625	0.091384
0.205096	-10.4086	0.540216	0.204897	0.718864	0.090623
0.20522	-10.4079	0.540852	0.205022	0.717564	0.089323
0.205345	-10.4069	0.541888	0.205147	0.716985	0.088744
0.20547	-10.4068	0.542029	0.205272	0.71731	0.089069
0.205595	-10.4064	0.542416	0.205396	0.716865	0.088624
0.205719	-10.406	0.542807	0.205521	0.71637	0.088129
0.205844	-10.4067	0.542077	0.205646	0.716211	0.08797
0.205969	-10.4068	0.542044	0.205771	0.716427	0.088186
0.206094	-10.4055	0.543317	0.205895	0.716164	0.087923
0.206218	-10.4044	0.54438	0.20602	0.716342	0.088101
0.206343	-10.4049	0.543896	0.206145	0.717122	0.088881
0.206468	-10.4059	0.54292	0.206269	0.715925	0.087684
0.206593	-10.4061	0.542686	0.206394	0.7162	0.087959
0.206718	-10.4065	0.542267	0.206519	0.715696	0.087455
0.206842	-10.4072	0.541604	0.206644	0.716011	0.08777
0.206967	-10.4078	0.540968	0.206768	0.716184	0.087943
0.207092	-10.4077	0.54106	0.206893	0.714588	0.086347
0.207217	-10.4072	0.541592	0.207018	0.71455	0.086309
0.207341	-10.4066	0.54217	0.207142	0.714041	0.0858
0.207466	-10.407	0.541752	0.207267	0.713882	0.085641
0.207591	-10.407	0.541802	0.207392	0.71387	0.085629
0.207716	-10.4072	0.541609	0.207517	0.714401	0.08616
0.20784	-10.4071	0.541659	0.207641	0.715004	0.086763
0.207965	-10.4065	0.542311	0.207766	0.715319	0.087078
0.20809	-10.4075	0.541256	0.207891	0.71513	0.086889
0.208215	-10.4077	0.541059	0.208016	0.716254	0.088013
0.208339	-10.4071	0.541717	0.20814	0.71596	0.087719
0.208464	-10.407	0.541765	0.208265	0.715899	0.087658
0.208589	-10.4066	0.542167	0.20839	0.71604	0.087799
0.208714	-10.4069	0.541855	0.208514	0.716312	0.088071
0.208838	-10.4068	0.541983	0.208639	0.715824	0.087583
0.208963	-10.4063	0.542465	0.208764	0.714963	0.086722
0.209088	-10.4066	0.542203	0.208889	0.714865	0.086624
0.209213	-10.4065	0.542314	0.209013	0.714527	0.086286
0.209338	-10.4064	0.542408	0.209138	0.71343	0.085189
0.209462	-10.4063	0.542481	0.209263	0.711483	0.083242
0.209587	-10.4069	0.541915	0.209387	0.711245	0.083004
0.209712	-10.4073	0.541499	0.209512	0.711043	0.082802
0.209837	-10.4084	0.540436	0.209637	0.710672	0.082431
0.209961	-10.4092	0.539629	0.209762	0.710206	0.081965
0.210086	-10.4093	0.539507	0.209886	0.709507	0.081266
0.210211	-10.4098	0.53895	0.210011	0.709965	0.081724
0.210336	-10.4104	0.538351	0.210136	0.710723	0.082482
0.21046	-10.4115	0.537326	0.21026	0.710742	0.082501
0.210585	-10.4123	0.536512	0.210385	0.710134	0.081893
0.21071	-10.413	0.535782	0.21051	0.709499	0.081258
0.210835	-10.4132	0.535588	0.210635	0.709423	0.081182
0.210959	-10.4138	0.535014	0.210759	0.709321	0.08108
0.211084	-10.4142	0.534572	0.210884	0.709185	0.080944
0.211209	-10.4141	0.534726	0.211009	0.70928	0.081039
0.211334	-10.4139	0.534851	0.211134	0.710169	0.081928
0.211458	-10.4145	0.534252	0.211258	0.711491	0.08325
0.211583	-10.4149	0.533947	0.211383	0.711885	0.083644
0.211708	-10.4146	0.534169	0.211508	0.711079	0.082838
0.211833	-10.4151	0.533659	0.211632	0.710571	0.08233
0.211957	-10.4154	0.533413	0.211757	0.709848	0.081607
0.212082	-10.4155	0.533306	0.211882	0.709453	0.081212
0.212207	-10.4156	0.533189	0.212007	0.709362	0.081121
0.212332	-10.4162	0.532624	0.212131	0.708283	0.080042
0.212457	-10.4173	0.531536	0.212256	0.706972	0.078731
0.212581	-10.4166	0.532173	0.212381	0.706634	0.078393
0.212706	-10.4167	0.532116	0.212505	0.707038	0.078797
0.212831	-10.4166	0.53219	0.21263	0.706699	0.078458
0.212956	-10.4168	0.531992	0.212755	0.706399	0.078158
0.21308	-10.4159	0.532898	0.21288	0.706248	0.078007
0.213205	-10.415	0.53379	0.213004	0.705723	0.077482
0.21333	-10.4153	0.533545	0.213129	0.707515	0.079274
0.213455	-10.4161	0.532699	0.213254	0.707327	0.079086
0.213579	-10.4174	0.53136	0.213379	0.707419	0.079178
0.213704	-10.4184	0.530423	0.213503	0.70768	0.079439
0.213829	-10.4188	0.529982	0.213628	0.707162	0.078921
0.213954	-10.4192	0.529583	0.213753	0.706494	0.078253
0.214078	-10.4198	0.528951	0.213877	0.706364	0.078123
0.214203	-10.4201	0.528658	0.214002	0.705677	0.077436
0.214328	-10.4201	0.528739	0.214127	0.70537	0.077129
0.214453	-10.42	0.528771	0.214252	0.704387	0.076146
0.214577	-10.4204	0.528369	0.214376	0.704078	0.075837
0.214702	-10.4217	0.527055	0.214501	0.704109	0.075868
0.214827	-10.4225	0.526337	0.214626	0.705588	0.077347
0.214952	-10.4225	0.526283	0.21475	0.704788	0.076547
0.215076	-10.4226	0.526153	0.214875	0.703466	0.075225
0.215201	-10.4229	0.525857	0.215	0.703883	0.075642
0.215326	-10.4227	0.526086	0.215125	0.704178	0.075937
0.215451	-10.4231	0.525681	0.215249	0.705008	0.076767
0.215576	-10.4232	0.525576	0.215374	0.705337	0.077096
0.2157	-10.4232	0.525569	0.215499	0.706158	0.077917
0.215825	-10.4241	0.524746	0.215623	0.706598	0.078357
0.21595	-10.4239	0.524911	0.215748	0.706825	0.078584
0.216075	-10.4233	0.525511	0.215873	0.707207	0.078966
0.216199	-10.4228	0.525958	0.215998	0.70752	0.079279
0.216324	-10.4226	0.526229	0.216122	0.707502	0.079261
0.216449	-10.4221	0.526727	0.216247	0.706979	0.078738
0.216574	-10.4224	0.526405	0.216372	0.706699	0.078458
0.216698	-10.4223	0.526479	0.216497	0.706584	0.078343
0.216823	-10.4225	0.526287	0.216621	0.707014	0.078773
0.216948	-10.4227	0.526078	0.216746	0.706856	0.078615
0.217073	-10.4222	0.526566	0.216871	0.70677	0.078529
0.217197	-10.4222	0.526561	0.216995	0.706432	0.078191
0.217322	-10.4223	0.526507	0.21712	0.706219	0.077978
0.217447	-10.423	0.525789	0.217245	0.706963	0.078722
0.217572	-10.4242	0.524591	0.21737	0.707058	0.078817
0.217696	-10.4236	0.525166	0.217494	0.706637	0.078396
0.217821	-10.424	0.524777	0.217619	0.706315	0.078074
0.217946	-10.4246	0.524221	0.217744	0.706042	0.077801
0.218071	-10.4242	0.524634	0.217868	0.706971	0.07873
0.218195	-10.425	0.52384	0.217993	0.70771	0.079469
0.21832	-10.4244	0.524405	0.218118	0.707637	0.079396
0.218445	-10.4251	0.523675	0.218243	0.706817	0.078576
0.21857	-10.4265	0.522301	0.218367	0.707256	0.079015
0.218695	-10.4267	0.522107	0.218492	0.707893	0.079652
0.218819	-10.4267	0.522069	0.218617	0.707508	0.079267
0.218944	-10.4256	0.523206	0.218742	0.706921	0.07868
0.219069	-10.4262	0.522551	0.218866	0.706134	0.077893
0.219194	-10.4261	0.522703	0.218991	0.706192	0.077951
0.219318	-10.4264	0.522437	0.219116	0.706466	0.078225
0.219443	-10.4268	0.522027	0.21924	0.706369	0.078128
0.219568	-10.4263	0.522466	0.219365	0.705523	0.077282
0.219693	-10.4252	0.523621	0.21949	0.705045	0.076804
0.219817	-10.4253	0.523472	0.219615	0.704684	0.076443
0.219942	-10.4245	0.524263	0.219739	0.705011	0.07677
0.220067	-10.4247	0.524123	0.219864	0.705293	0.077052
0.220192	-10.4243	0.52453	0.219989	0.705112	0.076871
0.220316	-10.423	0.525765	0.220113	0.705427	0.077186
0.220441	-10.4226	0.526229	0.220238	0.705738	0.077497
0.220566	-10.4231	0.525742	0.220363	0.706055	0.077814
0.220691	-10.4242	0.524628	0.220488	0.706333	0.078092
0.220815	-10.4243	0.524474	0.220612	0.706021	0.07778
0.22094	-10.424	0.524821	0.220737	0.705903	0.077662
0.221065	-10.4234	0.525438	0.220862	0.704978	0.076737
0.22119	-10.4233	0.525524	0.220986	0.705268	0.077027
0.221314	-10.4242	0.524582	0.221111	0.705725	0.077484
0.221439	-10.4247	0.524086	0.221236	0.704951	0.07671
0.221564	-10.4254	0.523365	0.221361	0.703434	0.075193
0.221689	-10.4255	0.523327	0.221485	0.702354	0.074113
0.221814	-10.4257	0.523143	0.22161	0.701925	0.073684
0.221938	-10.426	0.522817	0.221735	0.702065	0.073824
0.222063	-10.4261	0.522712	0.22186	0.701802	0.073561
0.222188	-10.4268	0.521964	0.221984	0.700908	0.072667
0.222313	-10.4269	0.521871	0.222109	0.700316	0.072075
0.222437	-10.4279	0.520922	0.222234	0.700126	0.071885
0.222562	-10.4282	0.520614	0.222358	0.700025	0.071784
0.222687	-10.428	0.520775	0.222483	0.699792	0.071551
0.222812	-10.4274	0.521438	0.222608	0.700419	0.072178
0.222936	-10.4273	0.521466	0.222733	0.700668	0.072427
0.223061	-10.4271	0.521695	0.222857	0.700585	0.072344
0.223186	-10.4264	0.522367	0.222982	0.701098	0.072857
0.223311	-10.4262	0.5226	0.223107	0.70059	0.072349
0.223435	-10.4266	0.522237	0.223231	0.70122	0.072979
0.22356	-10.4277	0.521133	0.223356	0.701344	0.073103
0.223685	-10.4272	0.521576	0.223481	0.700473	0.072232
0.22381	-10.427	0.521842	0.223606	0.699871	0.07163
0.223934	-10.427	0.521791	0.22373	0.699293	0.071052
0.224059	-10.4271	0.521736	0.223855	0.698594	0.070353
0.224184	-10.4272	0.521554	0.22398	0.697947	0.069706
0.224309	-10.427	0.521776	0.224104	0.697422	0.069181
0.224433	-10.4265	0.522283	0.224229	0.696399	0.068158
0.224558	-10.4268	0.522014	0.224354	0.695894	0.067653
0.224683	-10.4264	0.52244	0.224479	0.696331	0.06809
0.224808	-10.4269	0.521911	0.224603	0.696588	0.068347
0.224933	-10.4255	0.523251	0.224728	0.696681	0.06844
0.225057	-10.4243	0.524546	0.224853	0.69693	0.068689
0.225182	-10.4242	0.524619	0.224978	0.697689	0.069448
0.225307	-10.4249	0.523897	0.225102	0.698399	0.070158
0.225432	-10.4248	0.524012	0.225227	0.698235	0.069994
0.225556	-10.4249	0.523897	0.225352	0.697831	0.06959
0.225681	-10.425	0.523767	0.225476	0.697685	0.069444
0.225806	-10.4255	0.523292	0.225601	0.697536	0.069295
0.225931	-10.4263	0.522531	0.225726	0.697892	0.069651
0.226055	-10.4275	0.521305	0.225851	0.698076	0.069835
0.22618	-10.4282	0.520596	0.225975	0.69714	0.068899
0.226305	-10.428	0.520774	0.2261	0.69637	0.068129
0.22643	-10.4279	0.520934	0.226225	0.696257	0.068016
0.226554	-10.4272	0.521578	0.226349	0.695562	0.067321
0.226679	-10.4274	0.521364	0.226474	0.694812	0.066571
0.226804	-10.4283	0.52052	0.226599	0.694244	0.066003
0.226929	-10.4283	0.520542	0.226724	0.694136	0.065895
0.227053	-10.428	0.520808	0.226848	0.694875	0.066634
0.227178	-10.4276	0.521247	0.226973	0.695042	0.066801
0.227303	-10.4278	0.521045	0.227098	0.69528	0.067039
0.227428	-10.4279	0.520927	0.227223	0.695968	0.067727
0.227553	-10.4289	0.519873	0.227347	0.696657	0.068416
0.227677	-10.4296	0.519198	0.227472	0.697167	0.068926
0.227802	-10.429	0.519826	0.227597	0.698333	0.070092
0.227927	-10.4288	0.519955	0.227721	0.698699	0.070458
0.228052	-10.4292	0.519553	0.227846	0.698447	0.070206
0.228176	-10.4291	0.519683	0.227971	0.698408	0.070167
0.228301	-10.4289	0.5199	0.228096	0.697985	0.069744
0.228426	-10.4288	0.520024	0.22822	0.698753	0.070512
0.228551	-10.4287	0.52011	0.228345	0.699269	0.071028
0.228675	-10.4287	0.520073	0.22847	0.699089	0.070848
0.2288	-10.4286	0.520216	0.228594	0.699073	0.070832
0.228925	-10.4286	0.520221	0.228719	0.699471	0.07123
0.22905	-10.4294	0.519441	0.228844	0.699617	0.071376
0.229174	-10.43	0.518833	0.228969	0.698794	0.070553
0.229299	-10.4303	0.51849	0.229093	0.69832	0.070079
0.229424	-10.4303	0.518501	0.229218	0.698708	0.070467
0.229549	-10.4313	0.517542	0.229343	0.698176	0.069935
0.229673	-10.4315	0.517309	0.229467	0.698912	0.070671
0.229798	-10.431	0.517788	0.229592	0.698669	0.070428
0.229923	-10.4304	0.518402	0.229717	0.697664	0.069423
0.230048	-10.431	0.517786	0.229842	0.697552	0.069311
0.230172	-10.4308	0.517967	0.229966	0.698154	0.069913
0.230297	-10.4314	0.517371	0.230091	0.698715	0.070474
0.230422	-10.4323	0.516521	0.230216	0.698615	0.070374
0.230547	-10.4323	0.516456	0.230341	0.699139	0.070898
0.230672	-10.4331	0.515743	0.230465	0.699442	0.071201
0.230796	-10.4332	0.515572	0.23059	0.699432	0.071191
0.230921	-10.4332	0.515613	0.230715	0.699765	0.071524
0.231046	-10.4325	0.516288	0.230839	0.700055	0.071814
0.231171	-10.433	0.515768	0.230964	0.699865	0.071624
0.231295	-10.4336	0.515243	0.231089	0.699361	0.07112
0.23142	-10.4334	0.515351	0.231214	0.699154	0.070913
0.231545	-10.4329	0.515853	0.231338	0.698508	0.070267
0.23167	-10.433	0.515754	0.231463	0.698032	0.069791
0.231794	-10.4328	0.516027	0.231588	0.697792	0.069551
0.231919	-10.4326	0.516162	0.231712	0.697902	0.069661
0.232044	-10.4321	0.516711	0.231837	0.698541	0.0703
0.232169	-10.4314	0.517379	0.231962	0.69878	0.070539
0.232293	-10.4311	0.51767	0.232087	0.698309	0.070068
0.232418	-10.4311	0.517687	0.232211	0.697615	0.069374
0.232543	-10.4312	0.517598	0.232336	0.697246	0.069005
0.232668	-10.432	0.516752	0.232461	0.697824	0.069583
0.232792	-10.4328	0.516049	0.232586	0.698422	0.070181
0.232917	-10.4325	0.516301	0.23271	0.697894	0.069653
0.233042	-10.4324	0.516385	0.232835	0.697813	0.069572
0.233167	-10.4326	0.516179	0.23296	0.697885	0.069644
0.233291	-10.4326	0.51623	0.233084	0.697979	0.069738
0.233416	-10.4326	0.516161	0.233209	0.697175	0.068934
0.233541	-10.4325	0.516251	0.233334	0.696042	0.067801
0.233666	-10.4324	0.516446	0.233459	0.695913	0.067672
0.233791	-10.4325	0.516302	0.233583	0.695492	0.067251
0.233915	-10.4328	0.516005	0.233708	0.694396	0.066155
0.23404	-10.4332	0.515549	0.233833	0.694166	0.065925
0.234165	-10.4334	0.515367	0.233957	0.694213	0.065972
0.23429	-10.4337	0.515147	0.234082	0.6935	0.065259
0.234414	-10.4344	0.514379	0.234207	0.693368	0.065127
0.234539	-10.4349	0.513883	0.234332	0.69274	0.064499
0.234664	-10.4348	0.514017	0.234456	0.691643	0.063402
0.234789	-10.4348	0.513983	0.234581	0.690531	0.06229
0.234913	-10.4353	0.513514	0.234706	0.690233	0.061992
0.235038	-10.4357	0.513145	0.23483	0.69009	0.061849
0.235163	-10.4353	0.513477	0.234955	0.689625	0.061384
0.235288	-10.4348	0.513984	0.23508	0.689295	0.061054
0.235412	-10.4346	0.514196	0.235205	0.689553	0.061312
0.235537	-10.4343	0.51446	0.235329	0.689614	0.061373
0.235662	-10.4342	0.514645	0.235454	0.689189	0.060948
0.235787	-10.4337	0.515071	0.235579	0.688582	0.060341
0.235911	-10.4338	0.514997	0.235704	0.68758	0.059339
0.236036	-10.4344	0.514376	0.235828	0.687202	0.058961
0.236161	-10.435	0.513834	0.235953	0.688051	0.05981
0.236286	-10.4356	0.513187	0.236078	0.688467	0.060226
0.23641	-10.436	0.512806	0.236202	0.687477	0.059236
0.236535	-10.4351	0.513682	0.236327	0.686772	0.058531
0.23666	-10.4345	0.5143	0.236452	0.686215	0.057974
0.236785	-10.4343	0.514506	0.236577	0.686032	0.057791
0.23691	-10.4342	0.514563	0.236701	0.68597	0.057729
0.237034	-10.4345	0.514334	0.236826	0.685722	0.057481
0.237159	-10.4351	0.513742	0.236951	0.685047	0.056806
0.237284	-10.4357	0.5131	0.237075	0.685327	0.057086
0.237409	-10.4361	0.512697	0.2372	0.68586	0.057619
0.237533	-10.4363	0.512544	0.237325	0.685997	0.057756
0.237658	-10.4365	0.512344	0.23745	0.685944	0.057703
0.237783	-10.4375	0.511292	0.237574	0.685947	0.057706
0.237908	-10.4387	0.510056	0.237699	0.685337	0.057096
0.238032	-10.439	0.509811	0.237824	0.685503	0.057262
0.238157	-10.4393	0.509464	0.237948	0.684837	0.056596
0.238282	-10.4405	0.50829	0.238073	0.683938	0.055697
0.238407	-10.4412	0.507553	0.238198	0.683385	0.055144
0.238531	-10.441	0.507756	0.238323	0.683629	0.055388
0.238656	-10.441	0.507781	0.238447	0.683708	0.055467
0.238781	-10.4417	0.507096	0.238572	0.683491	0.05525
0.238906	-10.4418	0.507006	0.238697	0.682476	0.054235
0.23903	-10.4421	0.506682	0.238822	0.68179	0.053549
0.239155	-10.4425	0.506267	0.238946	0.681921	0.05368
0.23928	-10.4424	0.506387	0.239071	0.681607	0.053366
0.239405	-10.4426	0.506174	0.239196	0.6817	0.053459
0.239529	-10.4431	0.505674	0.23932	0.681778	0.053537
0.239654	-10.4437	0.505093	0.239445	0.681965	0.053724
0.239779	-10.4442	0.504591	0.23957	0.681736	0.053495
0.239904	-10.4448	0.50398	0.239695	0.680072	0.051831
0.240029	-10.4446	0.504238	0.239819	0.679605	0.051364
0.240153	-10.4438	0.504991	0.239944	0.680103	0.051862
0.240278	-10.4441	0.50473	0.240069	0.679515	0.051274
0.240403	-10.4446	0.504236	0.240193	0.679276	0.051035
0.240528	-10.4448	0.503961	0.240318	0.679715	0.051474
0.240652	-10.4447	0.504077	0.240443	0.679984	0.051743
0.240777	-10.4444	0.504367	0.240568	0.680135	0.051894
0.240902	-10.4442	0.504586	0.240692	0.680971	0.05273
0.241027	-10.4437	0.505109	0.240817	0.681571	0.05333
0.241151	-10.4437	0.505055	0.240942	0.680892	0.052651
0.241276	-10.4442	0.504642	0.241067	0.680566	0.052325
0.241401	-10.4447	0.504086	0.241191	0.680447	0.052206
0.241526	-10.4451	0.503745	0.241316	0.68033	0.052089
0.24165	-10.445	0.503822	0.241441	0.680161	0.05192
0.241775	-10.4452	0.503639	0.241565	0.680489	0.052248
0.2419	-10.4454	0.503425	0.24169	0.681026	0.052785
0.242025	-10.4455	0.503333	0.241815	0.680867	0.052626
0.242149	-10.4454	0.503434	0.24194	0.680952	0.052711
0.242274	-10.4451	0.503651	0.242064	0.680811	0.05257
0.242399	-10.445	0.503786	0.242189	0.680077	0.051836
0.242524	-10.4448	0.504001	0.242314	0.679048	0.050807
0.242648	-10.4448	0.504023	0.242438	0.678623	0.050382
0.242773	-10.4445	0.504326	0.242563	0.678612	0.050371
0.242898	-10.4442	0.504642	0.242688	0.67933	0.051089
0.243023	-10.4437	0.50506	0.242813	0.679226	0.050985
0.243148	-10.4432	0.505559	0.242937	0.679005	0.050764
0.243272	-10.443	0.50577	0.243062	0.679516	0.051275
0.243397	-10.4431	0.505692	0.243187	0.680394	0.052153
0.243522	-10.443	0.505792	0.243311	0.679708	0.051467
0.243647	-10.4429	0.505893	0.243436	0.679104	0.050863
0.243771	-10.4428	0.50599	0.243561	0.679149	0.050908
0.243896	-10.4427	0.506067	0.243686	0.678672	0.050431
0.244021	-10.4434	0.50541	0.24381	0.678307	0.050066
0.244146	-10.4435	0.505256	0.243935	0.678533	0.050292
0.24427	-10.4437	0.505089	0.24406	0.678417	0.050176
0.244395	-10.4439	0.504904	0.244185	0.678714	0.050473
0.24452	-10.4438	0.505028	0.244309	0.679241	0.051
0.244645	-10.4436	0.505207	0.244434	0.679485	0.051244
0.244769	-10.444	0.504769	0.244559	0.679058	0.050817
0.244894	-10.4441	0.504659	0.244683	0.678687	0.050446
0.245019	-10.4436	0.505185	0.244808	0.678105	0.049864
0.245144	-10.4433	0.505521	0.244933	0.677673	0.049432
0.245268	-10.4435	0.505301	0.245058	0.677811	0.04957
0.245393	-10.4442	0.504587	0.245182	0.67776	0.049519
0.245518	-10.4444	0.504447	0.245307	0.677524	0.049283
0.245643	-10.4437	0.505129	0.245432	0.677242	0.049001
0.245768	-10.443	0.505844	0.245556	0.677683	0.049442
0.245892	-10.4428	0.506032	0.245681	0.678054	0.049813
0.246017	-10.4427	0.50613	0.245806	0.679296	0.051055
0.246142	-10.4422	0.506573	0.245931	0.680837	0.052596
0.246267	-10.4425	0.506309	0.246055	0.681483	0.053242
0.246391	-10.4431	0.505733	0.24618	0.681037	0.052796
0.246516	-10.4432	0.505569	0.246305	0.680892	0.052651
0.246641	-10.4424	0.506422	0.24643	0.680456	0.052215
0.246766	-10.4418	0.507008	0.246554	0.679984	0.051743
0.24689	-10.4421	0.506734	0.246679	0.67966	0.051419
0.247015	-10.4421	0.506711	0.246804	0.680134	0.051893
0.24714	-10.4418	0.507008	0.246928	0.680228	0.051987
0.247265	-10.4417	0.507119	0.247053	0.680253	0.052012
0.247389	-10.4417	0.507072	0.247178	0.680239	0.051998
0.247514	-10.4417	0.50714	0.247303	0.680787	0.052546
0.247639	-10.4413	0.507462	0.247427	0.681699	0.053458
0.247764	-10.4415	0.507342	0.247552	0.682129	0.053888
0.247888	-10.4417	0.507091	0.247677	0.682008	0.053767
0.248013	-10.4426	0.506164	0.247801	0.681308	0.053067
0.248138	-10.4424	0.50639	0.247926	0.681265	0.053024
[truncated: 27,582 more rows]
