# Supplementary material for: Structure and interactions of the endogenous human Commander complex
Source: Nat Struct Mol Biol. 2024 Mar 8;31(6):925–38. doi: 10.1038/s41594-024-01246-1 (PMC11189303; doi:10.1038/s41594-024-01246-1)
Supplement: Supplementary file 8 — Model-to-map cross-correlation coefficients for Fig. 2b. [file 41594_2024_1246_MOESM8_ESM.xlsx]

## Sheet: cc_results_20221212
COMMD model	Map region	Model-to-map cross-correlation coefficient
1	1	0.726904
1	2	0.573619
1	3	0.558387
1	4	0.579327
1	5	0.575945
1	6	0.598527
1	7	0.591978
1	8	0.58115
1	9	0.613263
1	10	0.586006
2	1	0.568738
2	2	0.755232
2	3	0.552171
2	4	0.501937
2	5	0.538012
2	6	0.587872
2	7	0.584002
2	8	0.567774
2	9	0.569515
2	10	0.574076
3	1	0.575322
3	2	0.550616
3	3	0.707523
3	4	0.560644
3	5	0.543166
3	6	0.561086
3	7	0.552968
3	8	0.576239
3	9	0.542671
3	10	0.561196
4	1	0.662877
4	2	0.528661
4	3	0.593766
4	4	0.757728
4	5	0.58163
4	6	0.652634
4	7	0.646343
4	8	0.624128
4	9	0.625396
4	10	0.633912
5	1	0.593723
5	2	0.553634
5	3	0.556085
5	4	0.576337
5	5	0.707535
5	6	0.60627
5	7	0.591128
5	8	0.536191
5	9	0.598808
5	10	0.561076
6	1	0.61585
6	2	0.625716
6	3	0.593481
6	4	0.569969
6	5	0.593586
6	6	0.727094
6	7	0.658933
6	8	0.638791
6	9	0.625941
6	10	0.618299
7	1	0.615277
7	2	0.595058
7	3	0.580825
7	4	0.585945
7	5	0.600158
7	6	0.640348
7	7	0.733799
7	8	0.603911
7	9	0.621537
7	10	0.592608
8	1	0.620327
8	2	0.596841
8	3	0.575087
8	4	0.625899
8	5	0.593072
8	6	0.626357
8	7	0.617685
8	8	0.747991
8	9	0.643205
8	10	0.62108
9	1	0.588767
9	2	0.533181
9	3	0.562811
9	4	0.551319
9	5	0.571604
9	6	0.564276
9	7	0.578912
9	8	0.564204
9	9	0.712767
9	10	0.586287
10	1	0.620353
10	2	0.580279
10	3	0.589389
10	4	0.637437
10	5	0.555211
10	6	0.625057
10	7	0.628416
10	8	0.673392
10	9	0.633315
10	10	0.730375
